# Supplementary material for: An ingestible bioimpedance sensing device for wireless monitoring of epithelial barriers
Source: Microsyst Nanoeng. 2025 Feb 7;11:24. doi: 10.1038/s41378-025-00877-8 (PMC11802857; doi:10.1038/s41378-025-00877-8)
Supplement: Supplementary file 4 — Dataset 1 [file 41378_2025_877_MOESM4_ESM.xlsx]

## Sheet: Fig 2d (Chronopotentiometry, CV
	Fig 2(d)(i)							Fig 2(d)(ii)
	time/s (5µA/mm2)	<Ewe>/V (5µA/mm2)	time/s (3µA/mm2)	<Ewe>/V (3µA/mm2)	time/s (1µA/mm2)	<Ewe>/V (1µA/mm2)		Unmodified Au X-Value (Voltage)	Unmodified Au Current Response (mA)	PEDOT:PSS Treated Sensor X-Value (Voltage)	PEDOT:PSS Treated Sensor Current Resonse (A)	PEDOT:PSS Treated Sensor Current Resonse (mA)	Unmodified Au Current Response (A)
	1	0.465	1	0.501	1	0.521		-0.0249736	0.0126686	-0.0804579	0.000299589	0.299589	1.26686e-05
	1.5	1.1	1.5	1.03	1.5	0.84		-0.024462	0.0118752	-0.0799258	0.000300262	0.300262	1.18752e-05
	2	1.11	2	1.11	2	0.919		-0.0234505	0.0122305	-0.0789019	0.000302097	0.302097	1.22305e-05
	2.5	1.11	2.5	1.11	2.5	0.954		-0.0224839	0.012963	-0.0779285	0.000312045	0.312045	1.2963e-05
	3	1.11	3	1.11	3	0.982		-0.0214481	0.0114294	-0.0768909	0.000323466	0.323466	1.14294e-05
	3.5	1.1	3.5	1.11	3.5	1		-0.0204325	0.0133368	-0.0759321	0.000328312	0.328312	1.33368e-05
	4	1.1	4	1.11	4	1.02		-0.0194825	0.0119942	-0.0749049	0.000332623	0.332623	1.19942e-05
	4.5	1.1	4.5	1.11	4.5	1.02		-0.0184382	0.0123776	-0.0739257	0.000344569	0.344569	1.23776e-05
	5	1.1	5	1.11	5	1.03		-0.0174933	0.0130763	-0.0729277	0.000347144	0.347144	1.30763e-05
	5.5	1.1	5.5	1.11	5.5	1.03		-0.0164428	0.0115572	-0.0719316	0.000358195	0.358195	1.15572e-05
	6	1.1	6	1.11	6	1.04		-0.0154565	0.0134739	-0.0709462	0.000359708	0.359708	1.34739e-05
	6.5	1.1	6.5	1.11	6.5	1.05		-0.0144884	0.0121065	-0.0699038	0.000365651	0.365651	1.21065e-05
	7	1.1	7	1.11	7	1.05		-0.0134457	0.0125301	-0.0689402	0.000376546	0.376546	1.25301e-05
	7.5	1.09	7.5	1.11	7.5	1.06		-0.0124808	0.0132031	-0.0679239	0.000378599	0.378599	1.32031e-05
	8	1.09	8	1.11	8	1.06		-0.0114601	0.0117001	-0.0669109	0.000393491	0.393491	1.17001e-05
	8.5	1.09	8.5	1.11	8.5	1.06		-0.0104491	0.013602	-0.0659146	0.000397177	0.397177	1.3602e-05
	9	1.09	9	1.11	9	1.06		-0.00948784	0.0122661	-0.0649293	0.000402236	0.402236	1.22661e-05
	9.5	1.09	9.5	1.11	9.5	1.06		-0.00844932	0.0126465	-0.0639273	0.000409275	0.409275	1.26465e-05
	10	1.09	10	1.11	10	1.06		-0.00747021	0.0133555	-0.0629427	0.000413151	0.413151	1.33555e-05
	10.5	1.09	10.5	1.11	10.5	1.06		-0.00643805	0.0118339	-0.0619379	0.000419421	0.419421	1.18339e-05
	11	1.09	11	1.11	11	1.07		-0.00549012	0.0137505	-0.0609386	0.000432592	0.432592	1.37505e-05
	11.5	1.09	11.5	1.11	11.5	1.07		-0.0044987	0.012376	-0.0599268	0.000447582	0.447582	1.2376e-05
	12	1.09	12	1.11	12	1.07		-0.00346464	0.0128101	-0.0589129	0.000454583	0.454583	1.28101e-05
	12.5	1.09	12.5	1.11	12.5	1.07		-0.00249019	0.0134752	-0.0579353	0.000459286	0.459286	1.34752e-05
	13	1.09	13	1.11	13	1.07		-0.00149941	0.0119819	-0.0569209	0.000466168	0.466168	1.19819e-05
	13.5	1.09	13.5	1.11	13.5	1.07		-0.000481678	0.0138769	-0.0559236	0.000474196	0.474196	1.38769e-05
	14	1.09	14	1.11	14	1.07		0.000516035	0.0125002	-0.054915	0.000481215	0.481215	1.25002e-05
	14.5	1.09	14.5	1.11	14.5	1.07		0.00154317	0.0130012	-0.0539136	0.00048766	0.48766	1.30012e-05
	15	1.09	15	1.11	15	1.07		0.00251571	0.0135434	-0.0529521	0.000489721	0.489721	1.35434e-05
	15.5	1.09	15.5	1.11	15.5	1.07		0.00352495	0.0121646	-0.051922	0.000493803	0.493803	1.21646e-05
	16	1.09	16	1.11	16	1.07		0.00451531	0.0140489	-0.0509206	0.000509834	0.509834	1.40489e-05
	16.5	1.09	16.5	1.11	16.5	1.07		0.00551819	0.0126178	-0.0499246	0.000519283	0.519283	1.26178e-05
	17	1.09	17	1.11	17	1.07		0.00653358	0.0131394	-0.0489645	0.000522189	0.522189	1.31394e-05
	17.5	1.09	17.5	1.11	17.5	1.07		0.00748066	0.0136612	-0.0479339	0.000536184	0.536184	1.36612e-05
	18	1.09	18	1.11	18	1.07		0.00853127	0.0122905	-0.0469446	0.000545949	0.545949	1.22905e-05
	18.5	1.09	18.5	1.11	18.5	1.07		0.0094966	0.0141896	-0.0459629	0.000556384	0.556384	1.41896e-05
	19	1.09	19	1.11	19	1.07		0.0105198	0.0127399	-0.044973	0.000564746	0.564746	1.27399e-05
	19.5	1.09	19.5	1.11	19.5	1.07		0.0115038	0.0132772	-0.0439671	0.000560476	0.560476	1.32772e-05
	20	1.09	20	1.11	20	1.07		0.0125048	0.0137827	-0.0429742	0.000560154	0.560154	1.37827e-05
	20.5	1.1	20.5	1.11	20.5	1.07		0.0135132	0.0124202	-0.0419834	0.000567192	0.567192	1.24202e-05
	21	1.1	21	1.11	21	1.07		0.0145173	0.0143124	-0.0409403	0.000583669	0.583669	1.43124e-05
	21.5	1.1	21.5	1.11	21.5	1.07		0.0154801	0.0128826	-0.0399749	0.000578189	0.578189	1.28826e-05
	22	1.1	22	1.11	22	1.07		0.0165348	0.0134078	-0.0389504	0.000590085	0.590085	1.34078e-05
	22.5	1.1	22.5	1.11	22.5	1.07		0.017474	0.0139068	-0.0379605	0.000618909	0.618909	1.39068e-05
	23	1.1	23	1.11	23	1.06		0.0185407	0.0125514	-0.0369411	0.000616246	0.616246	1.25514e-05
	23.5	1.1	23.5	1.11	23.5	1.06		0.0195196	0.0144743	-0.0359645	0.000625035	0.625035	1.44743e-05
	24	1.1	24	1.11	24	1.06		0.0205329	0.013002	-0.034954	0.00063183	0.63183	1.3002e-05
	24.5	1.11	24.5	1.11	24.5	1.06		0.0215593	0.0135516	-0.0339625	0.000646011	0.646011	1.35516e-05
	25	1.11	25	1.11	25	1.06		0.0225024	0.0140291	-0.0329631	0.000662484	0.662484	1.40291e-05
	25.5	1.11	25.5	1.11	25.5	1.06		0.0235564	0.0126871	-0.0319494	0.000668061	0.668061	1.26871e-05
	26	1.11	26	1.11	26	1.06		0.0245283	0.0146051	-0.0309609	0.000679263	0.679263	1.46051e-05
	26.5	1.12	26.5	1.11	26.5	1.06		0.0255092	0.0131081	-0.0299422	0.000680435	0.680435	1.31081e-05
	27	1.12	27	1.11	27	1.06		0.0265334	0.013793	-0.0289605	0.000690796	0.690796	1.3793e-05
	27.5	1.12	27.5	1.11	27.5	1.06		0.027528	0.0141207	-0.0279784	0.000687746	0.687746	1.41207e-05
	28	1.13	28	1.11	28	1.06		0.0284876	0.0128427	-0.0269778	0.000692011	0.692011	1.28427e-05
	28.5	1.13	28.5	1.11	28.5	1.06		0.0295087	0.014734	-0.0259542	0.000696536	0.696536	1.4734e-05
	29	1.13	29	1.11	29	1.06		0.0304683	0.0132523	-0.024985	0.000700928	0.700928	1.32523e-05
	29.5	1.14	29.5	1.11	29.5	1.06		0.0315242	0.0139026	-0.0239614	0.000708426	0.708426	1.39026e-05
	30	1.14	30	1.11	30	1.06		0.0324516	0.0142578	-0.0229844	0.00071456	0.71456	1.42578e-05
	30.5	1.15	30.5	1.11	30.5	1.06		0.0334691	0.0129485	-0.0219537	0.000733031	0.733031	1.29485e-05
	31	1.16	31	1.12	31	1.06		0.0344633	0.0148687	-0.0209962	0.000733883	0.733883	1.48687e-05
	31.5	1.18	31.5	1.12	31.5	1.06		0.0354891	0.0133688	-0.0199221	0.000740294	0.740294	1.33688e-05
	32	1.19	32	1.12	32	1.06		0.0364992	0.014059	-0.0189616	0.000745177	0.745177	1.4059e-05
	32.5	1.21	32.5	1.12	32.5	1.06		0.0374602	0.0143673	-0.0179715	0.000754621	0.754621	1.43673e-05
	33	1.23	33	1.12	33	1.06		0.0384922	0.0130937	-0.0169499	0.000762649	0.762649	1.30937e-05
	33.5	1.26	33.5	1.12	33.5	1.06		0.0394989	0.0149906	-0.0159863	0.000762936	0.762936	1.49906e-05
	34	1.31	34	1.12	34	1.06		0.040495	0.013499	-0.0149809	0.00076329	0.76329	1.3499e-05
	34.5	1.33	34.5	1.12	34.5	1.06		0.0415119	0.0141833	-0.013985	0.000781943	0.781943	1.41833e-05
	35	1.35	35	1.12	35	1.06		0.0424768	0.0145013	-0.0129878	0.000780677	0.780677	1.45013e-05
	35.5	1.37	35.5	1.12	35.5	1.06		0.0434928	0.0132155	-0.0119871	0.000793568	0.793568	1.32155e-05
	36	1.38	36	1.12	36	1.06		0.0444821	0.0151402	-0.0109547	0.000794667	0.794667	1.51402e-05
	36.5	1.39	36.5	1.12	36.5	1.06		0.0454856	0.0136388	-0.0100006	0.000808058	0.808058	1.36388e-05
	37	1.39	37	1.12	37	1.06		0.0464885	0.0143282	-0.0090177	0.000828969	0.828969	1.43282e-05
	37.5	1.4	37.5	1.12	37.5	1.06		0.0474606	0.0146365	-0.00798766	0.000825787	0.825787	1.46365e-05
	38	1.41	38	1.12	38	1.06		0.0484675	0.0133592	-0.00699327	0.000832505	0.832505	1.33592e-05
	38.5	1.41	38.5	1.12	38.5	1.06		0.0494797	0.0152651	-0.00599358	0.00083196	0.83196	1.52651e-05
	39	1.41	39	1.12	39	1.06		0.0504546	0.0137699	-0.00500661	0.000839354	0.839354	1.37699e-05
	39.5	1.42	39.5	1.12	39.5	1.06		0.0515115	0.01456	-0.00398655	0.00085482	0.85482	1.456e-05
	40	1.42	40	1.12	40	1.06		0.0524608	0.0147365	-0.00296224	0.000866618	0.866618	1.47365e-05
	40.5	1.42	40.5	1.12	40.5	1.06		0.0534583	0.0135264	-0.00200286	0.000850074	0.850074	1.35264e-05
	41	1.42	41	1.13	41	1.06		0.0544536	0.0153924	-0.000980252	0.000855354	0.855354	1.53924e-05
	41.5	1.42	41.5	1.13	41.5	1.06		0.0554594	0.0138548	8.83471e-06	0.000850016	0.850016	1.38548e-05
	42	1.43	42	1.13	42	1.06		0.056502	0.0147025	0.00099092	0.000888079	0.888079	1.47025e-05
	42.5	1.43	42.5	1.13	42.5	1.06		0.0574656	0.0148947	0.00201353	0.000908529	0.908529	1.48947e-05
	43	1.43	43	1.13	43	1.06		0.0584882	0.0136358	0.00302404	0.000897979	0.897979	1.36358e-05
	43.5	1.43	43.5	1.13	43.5	1.06		0.0594796	0.0155361	0.00397727	0.000904432	0.904432	1.55361e-05
	44	1.43	44	1.13	44	1.06		0.0604681	0.0139487	0.00499882	0.000925822	0.925822	1.39487e-05
	44.5	1.43	44.5	1.13	44.5	1.06		0.0615202	0.014854	0.00599597	0.000915945	0.915945	1.4854e-05
	45	1.44	45	1.13	45	1.06		0.0624639	0.0149886	0.00700203	0.000936833	0.936833	1.49886e-05
	45.5	1.44	45.5	1.13	45.5	1.06		0.0634731	0.0137843	0.00799324	0.000951118	0.951118	1.37843e-05
	46	1.44	46	1.13	46	1.06		0.0644688	0.015648	0.00902009	0.000964732	0.964732	1.5648e-05
	46.5	1.44	46.5	1.13	46.5	1.06		0.0654623	0.014088	0.0100272	0.000978686	0.978686	1.4088e-05
	47	1.44	47	1.14	47	1.06		0.0665114	0.014983	0.0109677	0.00100094	1.00094	1.4983e-05
	47.5	1.44	47.5	1.14	47.5	1.06		0.0674545	0.0151379	0.0120094	0.000981715	0.981715	1.51379e-05
	48	1.44	48	1.14	48	1.06		0.068455	0.0139211	0.0129898	0.000973285	0.973285	1.39211e-05
	48.5	1.44	48.5	1.14	48.5	1.06		0.0694617	0.0157818	0.0139609	0.00102369	1.02369	1.57818e-05
	49	1.44	49	1.14	49	1.06		0.0704304	0.0142265	0.0150055	0.00101146	1.01146	1.42265e-05
	49.5	1.44	49.5	1.14	49.5	1.06		0.0714711	0.0151297	0.0160035	0.00101732	1.01732	1.51297e-05
	50	1.44	50	1.14	50	1.06		0.0724517	0.015274	0.0169818	0.00101669	1.01669	1.5274e-05
	50.5	1.45	50.5	1.15	50.5	1.06		0.0734675	0.0140667	0.0180262	0.00103677	1.03677	1.40667e-05
	51	1.45	51	1.15	51	1.06		0.0744267	0.0159272	0.0189646	0.00102846	1.02846	1.59272e-05
	51.5	1.45	51.5	1.15	51.5	1.06		0.0754306	0.0143539	0.0200269	0.0010547	1.0547	1.43539e-05
	52	1.45	52	1.15	52	1.06		0.0764671	0.0153388	0.0210009	0.00106965	1.06965	1.53388e-05
	52.5	1.45	52.5	1.15	52.5	1.06		0.0774147	0.0153519	0.0235518	0.00107356	1.07356	1.53519e-05
	53	1.45	53	1.15	53	1.06		0.0784545	0.0143016	0.0260098	0.00108238	1.08238	1.43016e-05
	53.5	1.45	53.5	1.16	53.5	1.06		0.0794608	0.0160612	0.0270036	0.0011019	1.1019	1.60612e-05
	54	1.45	54	1.16	54	1.06		0.0804552	0.0144655	0.0279655	0.00112387	1.12387	1.44655e-05
	54.5	1.45	54.5	1.16	54.5	1.06		0.0814835	0.0154822	0.0289467	0.00113056	1.13056	1.54822e-05
	55	1.45	55	1.17	55	1.06		0.0824484	0.0154943	0.0299386	0.0011149	1.1149	1.54943e-05
	55.5	1.45	55.5	1.17	55.5	1.06		0.0834795	0.0144267	0.0309716	0.00112224	1.12224	1.44267e-05
	56	1.45	56	1.17	56	1.06		0.0844444	0.0162083	0.0320014	0.00112779	1.12779	1.62083e-05
	56.5	1.45	56.5	1.17	56.5	1.06		0.0854592	0.0145884	0.0329937	0.00113626	1.13626	1.45884e-05
	57	1.45	57	1.18	57	1.06		0.086455	0.0156432	0.0339734	0.00114228	1.14228	1.56432e-05
	57.5	1.45	57.5	1.18	57.5	1.06		0.0874176	0.0156072	0.0349619	0.00114857	1.14857	1.56072e-05
	58	1.45	58	1.19	58	1.06		0.0884708	0.0145726	0.0359543	0.00116622	1.16622	1.45726e-05
	58.5	1.45	58.5	1.19	58.5	1.06		0.0894524	0.0163366	0.0369859	0.00116313	1.16313	1.63366e-05
	59	1.45	59	1.2	59	1.06		0.0904481	0.0147325	0.0379841	0.00119454	1.19454	1.47325e-05
	59.5	1.45	59.5	1.22	59.5	1.06		0.0914541	0.0157757	0.0390309	0.00119773	1.19773	1.57757e-05
	60	1.45	60	1.22	60	1.06		0.0924065	0.0157392	0.0399809	0.00119226	1.19226	1.57392e-05
	60.5	1.46	60.5	1.23	60.5	1.06		0.0934675	0.0147403	0.0410065	0.00119755	1.19755	1.47403e-05
	61	1.46	61	1.24	61	1.06		0.0944337	0.0164762	0.0419884	0.00123957	1.23957	1.64762e-05
	61.5	1.46	61.5	1.25	61.5	1.06		0.0954364	0.0148867	0.0430004	0.00122295	1.22295	1.48867e-05
	62	1.46	62	1.26	62	1.06		0.0964651	0.0159179	0.0439585	0.00122209	1.22209	1.59179e-05
	62.5	1.46	62.5	1.26	62.5	1.06		0.0974199	0.0158977	0.0449802	0.00124141	1.24141	1.58977e-05
	63	1.46	63	1.27	63	1.06		0.0984823	0.0148485	0.0459761	0.0012709	1.2709	1.48485e-05
	63.5	1.46	63.5	1.28	63.5	1.06		0.099464	0.016646	0.0470036	0.00126925	1.26925	1.6646e-05
	64	1.46	64	1.29	64	1.06		0.100454	0.0149967	0.047946	0.00128527	1.28527	1.49967e-05
	64.5	1.46	64.5	1.3	64.5	1.06		0.101461	0.016075	0.0489854	0.0012975	1.2975	1.6075e-05
	65	1.46	65	1.3	65	1.06		0.102439	0.0160106	0.0499768	0.00130857	1.30857	1.60106e-05
	65.5	1.46	65.5	1.31	65.5	1.06		0.103446	0.015095	0.0509451	0.00131935	1.31935	1.5095e-05
	66	1.46	66	1.32	66	1.06		0.104454	0.0167506	0.0519656	0.00135354	1.35354	1.67506e-05
	66.5	1.46	66.5	1.33	66.5	1.06		0.105441	0.0151654	0.0529854	0.00133893	1.33893	1.51654e-05
	67	1.46	67	1.33	67	1.06		0.106468	0.0162883	0.0539894	0.0013471	1.3471	1.62883e-05
	67.5	1.46	67.5	1.34	67.5	1.06		0.107393	0.0160797	0.0549464	0.00134118	1.34118	1.60797e-05
	68	1.46	68	1.35	68	1.06		0.108457	0.0152374	0.0559629	0.0013442	1.3442	1.52374e-05
	68.5	1.46	68.5	1.36	68.5	1.06		0.109435	0.0169135	0.0569467	0.00136203	1.36203	1.69135e-05
	69	1.46	69	1.37	69	1.06		0.110437	0.0153001	0.0580352	0.00137363	1.37363	1.53001e-05
	69.5	1.46	69.5	1.37	69.5	1.06		0.111449	0.0164451	0.0590052	0.001405	1.405	1.64451e-05
	70	1.46	70	1.37	70	1.06		0.112404	0.0162339	0.0599576	0.00138833	1.38833	1.62339e-05
	70.5	1.46	70.5	1.38	70.5	1.06		0.113441	0.0153725	0.0609384	0.00139115	1.39115	1.53725e-05
	71	1.46	71	1.38	71	1.06		0.114434	0.0170454	0.0619525	0.00138685	1.38685	1.70454e-05
	71.5	1.46	71.5	1.38	71.5	1.06		0.115421	0.0154341	0.0629399	0.00140798	1.40798	1.54341e-05
	72	1.46	72	1.38	72	1.06		0.116437	0.0166083	0.0639303	0.00140653	1.40653	1.66083e-05
	72.5	1.46	72.5	1.39	72.5	1.06		0.117413	0.0163521	0.0649635	0.00143413	1.43413	1.63521e-05
	73	1.46	73	1.39	73	1.06		0.11846	0.0155469	0.0659641	0.00145516	1.45516	1.55469e-05
	73.5	1.46	73.5	1.39	73.5	1.06		0.11946	0.0171827	0.0669686	0.00146794	1.46794	1.71827e-05
	74	1.46	74	1.39	74	1.06		0.120427	0.0156093	0.0679004	0.00146543	1.46543	1.56093e-05
	74.5	1.46	74.5	1.39	74.5	1.06		0.121449	0.0167571	0.0689538	0.00148864	1.48864	1.67571e-05
	75	1.46	75	1.4	75	1.06		0.122397	0.0165397	0.0699117	0.0014761	1.4761	1.65397e-05
	75.5	1.46	75.5	1.4	75.5	1.06		0.123447	0.0156878	0.0710014	0.00148405	1.48405	1.56878e-05
	76	1.46	76	1.4	76	1.06		0.124419	0.0173617	0.0719624	0.00147234	1.47234	1.73617e-05
	76.5	1.46	76.5	1.4	76.5	1.06		0.125453	0.0157423	0.0729403	0.00151461	1.51461	1.57423e-05
	77	1.46	77	1.4	77	1.06		0.126449	0.0169257	0.0739654	0.00155218	1.55218	1.69257e-05
	77.5	1.46	77.5	1.4	77.5	1.06		0.12741	0.0166775	0.0749252	0.00153627	1.53627	1.66775e-05
	78	1.46	78	1.4	78	1.06		0.128438	0.0159036	0.0759612	0.00153995	1.53995	1.59036e-05
	78.5	1.46	78.5	1.4	78.5	1.06		0.12941	0.0174665	0.0769518	0.00155752	1.55752	1.74665e-05
	79	1.46	79	1.4	79	1.06		0.130409	0.015881	0.0779135	0.00156843	1.56843	1.5881e-05
	79.5	1.46	79.5	1.41	79.5	1.06		0.131443	0.0171616	0.0789845	0.00155789	1.55789	1.71616e-05
	80	1.46	80	1.41	80	1.06		0.132403	0.0167694	0.0799237	0.00155129	1.55129	1.67694e-05
	80.5	1.46	80.5	1.41	80.5	1.06		0.133416	0.0160501	0.0809264	0.0015692	1.5692	1.60501e-05
	81	1.47	81	1.41	81	1.06		0.134411	0.0176268	0.0819061	0.00162478	1.62478	1.76268e-05
	81.5	1.47	81.5	1.41	81.5	1.06		0.13542	0.0160247	0.08294	0.00162626	1.62626	1.60247e-05
	82	1.47	82	1.41	82	1.06		0.136475	0.0173286	0.0839002	0.00164437	1.64437	1.73286e-05
	82.5	1.47	82.5	1.41	82.5	1.06		0.137409	0.0169291	0.0849479	0.00162845	1.62845	1.69291e-05
	83	1.47	83	1.41	83	1.06		0.138446	0.0161977	0.0859463	0.00162688	1.62688	1.61977e-05
	83.5	1.47	83.5	1.41	83.5	1.06		0.13941	0.0177732	0.0869311	0.00164077	1.64077	1.77732e-05
	84	1.47	84	1.41	84	1.06		0.140425	0.016175	0.0879329	0.00166436	1.66436	1.6175e-05
	84.5	1.47	84.5	1.41	84.5	1.06		0.141452	0.0175107	0.0889135	0.00167093	1.67093	1.75107e-05
	85	1.47	85	1.41	85	1.06		0.142429	0.0170638	0.0899521	0.00167157	1.67157	1.70638e-05
	85.5	1.47	85.5	1.41	85.5	1.06		0.143437	0.0163782	0.0909416	0.00167459	1.67459	1.63782e-05
	86	1.47	86	1.42	86	1.06		0.144431	0.017924	0.0919563	0.00169407	1.69407	1.7924e-05
	86.5	1.47	86.5	1.42	86.5	1.06		0.145423	0.0163412	0.0929741	0.00172284	1.72284	1.63412e-05
	87	1.47	87	1.42	87	1.06		0.146434	0.0176681	0.0939472	0.00172308	1.72308	1.76681e-05
	87.5	1.47	87.5	1.42	87.5	1.06		0.147384	0.0172636	0.0949297	0.00173739	1.73739	1.72636e-05
	88	1.47	88	1.42	88	1.05		0.148422	0.0165318	0.0959358	0.00175426	1.75426	1.65318e-05
	88.5	1.47	88.5	1.42	88.5	1.05		0.149385	0.018114	0.0969333	0.00178424	1.78424	1.8114e-05
	89	1.47	89	1.42	89	1.05		0.150423	0.0164854	0.0979171	0.00177082	1.77082	1.64854e-05
	89.5	1.47	89.5	1.42	89.5	1.05		0.151396	0.0178549	0.0989729	0.00178212	1.78212	1.78549e-05
	90	1.47	90	1.42	90	1.05		0.152399	0.0174037	0.0999271	0.00178611	1.78611	1.74037e-05
	90.5	1.47	90.5	1.42	90.5	1.05		0.153411	0.0167826	0.100943	0.00179032	1.79032	1.67826e-05
	91	1.47	91	1.42	91	1.05		0.154401	0.0182445	0.101953	0.00180822	1.80822	1.82445e-05
	91.5	1.47	91.5	1.42	91.5	1.05		0.155371	0.0165947	0.102884	0.00178942	1.78942	1.65947e-05
	92	1.47	92	1.42	92	1.05		0.156411	0.0180994	0.103928	0.00179781	1.79781	1.80994e-05
	92.5	1.47	92.5	1.42	92.5	1.05		0.157384	0.0175131	0.104897	0.00181488	1.81488	1.75131e-05
	93	1.47	93	1.42	93	1.05		0.158431	0.0169448	0.105964	0.00184839	1.84839	1.69448e-05
	93.5	1.47	93.5	1.42	93.5	1.05		0.159386	0.0183858	0.106926	0.00186851	1.86851	1.83858e-05
	94	1.47	94	1.42	94	1.05		0.160386	0.0167616	0.107912	0.00190466	1.90466	1.67616e-05
	94.5	1.47	94.5	1.42	94.5	1.05		0.161425	0.0182345	0.108929	0.00193137	1.93137	1.82345e-05
	95	1.47	95	1.42	95	1.05		0.16238	0.0176766	0.109863	0.00192436	1.92436	1.76766e-05
	95.5	1.47	95.5	1.42	95.5	1.05		0.163423	0.0170776	0.110908	0.00192006	1.92006	1.70776e-05
	96	1.47	96	1.42	96	1.05		0.164385	0.0185605	0.111868	0.00194061	1.94061	1.85605e-05
	96.5	1.47	96.5	1.42	96.5	1.05		0.165361	0.0168943	0.112856	0.0019504	1.9504	1.68943e-05
	97	1.47	97	1.42	97	1.05		0.166387	0.0184247	0.113958	0.00194358	1.94358	1.84247e-05
	97.5	1.47	97.5	1.43	97.5	1.05		0.167361	0.0178228	0.114895	0.00187599	1.87599	1.78228e-05
	98	1.47	98	1.43	98	1.05		0.168409	0.0172946	0.115948	0.00187775	1.87775	1.72946e-05
	98.5	1.47	98.5	1.43	98.5	1.05		0.169414	0.0187289	0.116831	0.0018941	1.8941	1.87289e-05
	99	1.47	99	1.43	99	1.05		0.17039	0.0170997	0.117902	0.00188916	1.88916	1.70997e-05
	99.5	1.47	99.5	1.43	99.5	1.05		0.171409	0.0185917	0.118931	0.00192027	1.92027	1.85917e-05
	100	1.47	100	1.43	100	1.05		0.172362	0.0180166	0.119894	0.00196168	1.96168	1.80166e-05
	101	1.47	101	1.43	101	1.05		0.173417	0.0174632	0.120938	0.00195479	1.95479	1.74632e-05
	101	1.47	101	1.43	101	1.05		0.174387	0.018922	0.121938	0.00194635	1.94635	1.8922e-05
	102	1.47	102	1.43	102	1.05		0.175387	0.0172628	0.122913	0.00194546	1.94546	1.72628e-05
	102	1.47	102	1.43	102	1.05		0.176437	0.0187896	0.123901	0.00194729	1.94729	1.87896e-05
	103	1.47	103	1.43	103	1.05		0.17738	0.0181679	0.124938	0.00194629	1.94629	1.81679e-05
	103	1.47	103	1.43	103	1.05		0.178425	0.0177131	0.125918	0.00195374	1.95374	1.77131e-05
	104	1.47	104	1.43	104	1.05		0.179391	0.0190712	0.126871	0.00198971	1.98971	1.90712e-05
	104	1.47	104	1.43	104	1.05		0.180384	0.0174048	0.127886	0.00199503	1.99503	1.74048e-05
	105	1.47	105	1.43	105	1.05		0.181384	0.0190299	0.128859	0.00201634	2.01634	1.90299e-05
	105	1.47	105	1.43	105	1.05		0.182363	0.0182835	0.129895	0.00202115	2.02115	1.82835e-05
	106	1.47	106	1.43	106	1.05		0.183398	0.0179348	0.13085	0.00206578	2.06578	1.79348e-05
	106	1.47	106	1.43	106	1.05		0.184385	0.0192534	0.131902	0.00208023	2.08023	1.92534e-05
	107	1.47	107	1.43	107	1.05		0.185341	0.0176147	0.132944	0.00208204	2.08204	1.76147e-05
	107	1.47	107	1.43	107	1.05		0.186382	0.0192035	0.133929	0.00205826	2.05826	1.92035e-05
	108	1.47	108	1.43	108	1.05		0.187337	0.0184595	0.134894	0.00206303	2.06303	1.84595e-05
	108	1.47	108	1.43	108	1.05		0.188397	0.0181302	0.135882	0.00208897	2.08897	1.81302e-05
	109	1.47	109	1.43	109	1.05		0.189352	0.0194452	0.136934	0.00210221	2.10221	1.94452e-05
	109	1.47	109	1.43	109	1.05		0.190359	0.0177899	0.137836	0.00211202	2.11202	1.77899e-05
	110	1.47	110	1.43	110	1.05		0.191362	0.0194136	0.138876	0.00211215	2.11215	1.94136e-05
	110	1.47	110	1.43	110	1.05		0.192331	0.0186169	0.139927	0.00215461	2.15461	1.86169e-05
	111	1.47	111	1.43	111	1.05		0.19337	0.0183297	0.140974	0.00216844	2.16844	1.83297e-05
	111	1.47	111	1.43	111	1.05		0.194339	0.0196272	0.141952	0.00217968	2.17968	1.96272e-05
	112	1.47	112	1.43	112	1.05		0.195385	0.0180018	0.142899	0.00218951	2.18951	1.80018e-05
	112	1.47	112	1.43	112	1.05		0.196399	0.019601	0.143845	0.00218407	2.18407	1.9601e-05
	113	1.47	113	1.43	113	1.05		0.197355	0.0188175	0.144847	0.00222081	2.22081	1.88175e-05
	113	1.47	113	1.43	113	1.05		0.198393	0.01854	0.14585	0.00218119	2.18119	1.854e-05
	114	1.47	114	1.43	114	1.05		0.199354	0.0198162	0.146841	0.00219483	2.19483	1.98162e-05
	114	1.47	114	1.43	114	1.05		0.200374	0.0181877	0.147878	0.00217723	2.17723	1.81877e-05
	115	1.47	115	1.43	115	1.05		0.201364	0.0198044	0.148921	0.00215984	2.15984	1.98044e-05
	115	1.47	115	1.43	115	1.05		0.202347	0.0190226	0.149861	0.00219009	2.19009	1.90226e-05
	116	1.47	116	1.43	116	1.05		0.203353	0.0187528	0.150964	0.00216705	2.16705	1.87528e-05
	116	1.47	116	1.43	116	1.05		0.204353	0.0199875	0.151896	0.00218141	2.18141	1.99875e-05
	117	1.47	117	1.43	117	1.05		0.205367	0.0183847	0.152844	0.00218306	2.18306	1.83847e-05
	117	1.47	117	1.43	117	1.05		0.206343	0.0200688	0.153836	0.00219507	2.19507	2.00688e-05
	118	1.47	118	1.43	118	1.05		0.207357	0.0191323	0.154889	0.00220294	2.20294	1.91323e-05
	118	1.48	118	1.43	118	1.05		0.208359	0.019013	0.155849	0.00226581	2.26581	1.9013e-05
	119	1.48	119	1.43	119	1.05		0.209344	0.0201283	0.156871	0.00223798	2.23798	2.01283e-05
	119	1.48	119	1.43	119	1.05		0.210363	0.0185953	0.157915	0.00227179	2.27179	1.85953e-05
	120	1.48	120	1.43	120	1.05		0.211382	0.0202677	0.158875	0.00226043	2.26043	2.02677e-05
	120	1.48	120	1.44	120	1.05		0.212337	0.0193359	0.159938	0.00229929	2.29929	1.93359e-05
	121	1.48	121	1.44	121	1.05		0.213378	0.0191816	0.16086	0.00229782	2.29782	1.91816e-05
	121	1.48	121	1.44	121	1.05		0.214351	0.0203539	0.161905	0.00229952	2.29952	2.03539e-05
	122	1.48	122	1.44	122	1.05		0.215399	0.0187697	0.162886	0.00226719	2.26719	1.87697e-05
	122	1.48	122	1.44	122	1.05		0.216387	0.0204926	0.163902	0.00232528	2.32528	2.04926e-05
	123	1.48	123	1.44	123	1.06		0.217368	0.0195071	0.164823	0.00235835	2.35835	1.95071e-05
	123	1.48	123	1.44	123	1.05		0.218398	0.0193957	0.165916	0.00239307	2.39307	1.93957e-05
	124	1.48	124	1.44	124	1.06		0.219345	0.0205362	0.166885	0.00238907	2.38907	2.05362e-05
	124	1.48	124	1.44	124	1.06		0.220379	0.0189756	0.16791	0.00239295	2.39295	1.89756e-05
	125	1.48	125	1.44	125	1.06		0.221379	0.0206735	0.168854	0.00241197	2.41197	2.06735e-05
	125	1.48	125	1.44	125	1.06		0.222339	0.0197244	0.169837	0.0024076	2.4076	1.97244e-05
	126	1.48	126	1.44	126	1.06		0.223378	0.0196146	0.170853	0.00238991	2.38991	1.96146e-05
	126	1.48	126	1.44	126	1.06		0.224316	0.0207498	0.171873	0.00243471	2.43471	2.07498e-05
	127	1.48	127	1.44	127	1.06		0.225326	0.019182	0.172923	0.00245908	2.45908	1.9182e-05
	127	1.48	127	1.44	127	1.06		0.226332	0.0208886	0.173881	0.00242711	2.42711	2.08886e-05
	128	1.48	128	1.44	128	1.06		0.227322	0.0199237	0.174877	0.00245331	2.45331	1.99237e-05
	128	1.48	128	1.44	128	1.06		0.228348	0.0198	0.175861	0.00245722	2.45722	1.98e-05
	129	1.48	129	1.44	129	1.06		0.229327	0.0209755	0.17686	0.00246537	2.46537	2.09755e-05
	129	1.48	129	1.44	129	1.06		0.230323	0.0193611	0.177912	0.00248864	2.48864	1.93611e-05
	130	1.48	130	1.44	130	1.06		0.231341	0.0211865	0.178886	0.00250895	2.50895	2.11865e-05
	130	1.48	130	1.44	130	1.06		0.232326	0.0200848	0.179828	0.00250812	2.50812	2.00848e-05
	131	1.48	131	1.44	131	1.06		0.233345	0.0200973	0.180872	0.0025068	2.5068	2.00973e-05
	131	1.48	131	1.44	131	1.06		0.234344	0.0210914	0.181875	0.00255426	2.55426	2.10914e-05
	132	1.48	132	1.44	132	1.06		0.235348	0.0195622	0.182794	0.00257987	2.57987	1.95622e-05
	132	1.48	132	1.44	132	1.06		0.236376	0.0213808	0.183893	0.00257674	2.57674	2.13808e-05
	133	1.48	133	1.44	133	1.06		0.237341	0.0202959	0.184823	0.00258003	2.58003	2.02959e-05
	133	1.48	133	1.44	133	1.06		0.238358	0.0202843	0.185854	0.00260314	2.60314	2.02843e-05
	134	1.48	134	1.44	134	1.06		0.239349	0.0213083	0.186827	0.00259083	2.59083	2.13083e-05
	134	1.48	134	1.44	134	1.06		0.240311	0.0197369	0.187827	0.00253677	2.53677	1.97369e-05
	135	1.48	135	1.44	135	1.06		0.24134	0.0215924	0.188851	0.0025581	2.5581	2.15924e-05
	135	1.48	135	1.44	135	1.06		0.242348	0.0205094	0.189884	0.00257989	2.57989	2.05094e-05
	136	1.48	136	1.44	136	1.06		0.243352	0.0205243	0.190853	0.00261636	2.61636	2.05243e-05
	136	1.48	136	1.44	136	1.06		0.244332	0.0215073	0.191844	0.00259702	2.59702	2.15073e-05
	137	1.48	137	1.44	137	1.06		0.245319	0.0199536	0.192839	0.00258554	2.58554	1.99536e-05
	137	1.48	137	1.44	137	1.06		0.246337	0.0218159	0.193882	0.00262258	2.62258	2.18159e-05
	138	1.48	138	1.44	138	1.06		0.247327	0.0207207	0.194799	0.00264065	2.64065	2.07207e-05
	138	1.48	138	1.44	138	1.06		0.248341	0.0207518	0.195894	0.00266067	2.66067	2.07518e-05
	139	1.48	139	1.44	139	1.06		0.249333	0.0217133	0.19691	0.0026857	2.6857	2.17133e-05
	139	1.48	139	1.44	139	1.06		0.250306	0.0201828	0.197834	0.00268445	2.68445	2.01828e-05
	140	1.48	140	1.44	140	1.06		0.251332	0.0220246	0.198842	0.00271516	2.71516	2.20246e-05
	140	1.48	140	1.44	140	1.06		0.252316	0.020927	0.199897	0.00272382	2.72382	2.0927e-05
	141	1.48	141	1.44	141	1.06		0.253378	0.0209492	0.200904	0.00272113	2.72113	2.09492e-05
	141	1.48	141	1.44	141	1.06		0.254317	0.021958	0.201847	0.00276161	2.76161	2.1958e-05
	142	1.48	142	1.44	142	1.06		0.25536	0.0203584	0.202784	0.00279751	2.79751	2.03584e-05
	142	1.48	142	1.44	142	1.06		0.256326	0.0222897	0.203876	0.00279796	2.79796	2.22897e-05
	143	1.48	143	1.44	143	1.06		0.257326	0.0210481	0.204836	0.00282344	2.82344	2.10481e-05
	143	1.48	143	1.44	143	1.06		0.258371	0.0212895	0.2058	0.00282598	2.82598	2.12895e-05
	144	1.48	144	1.44	144	1.06		0.259317	0.0221221	0.206855	0.00281029	2.81029	2.21221e-05
	144	1.48	144	1.44	144	1.06		0.260317	0.0205601	0.207869	0.00279815	2.79815	2.05601e-05
	145	1.48	145	1.44	145	1.06		0.261337	0.0224836	0.208868	0.00281946	2.81946	2.24836e-05
	145	1.48	145	1.44	145	1.06		0.262324	0.0212713	0.209855	0.00282812	2.82812	2.12713e-05
	146	1.48	146	1.44	146	1.06		0.263349	0.0214969	0.210872	0.00286555	2.86555	2.14969e-05
	146	1.48	146	1.44	146	1.06		0.264288	0.022328	0.211832	0.00287572	2.87572	2.2328e-05
	147	1.48	147	1.44	147	1.06		0.265295	0.0207725	0.212897	0.00287513	2.87513	2.07725e-05
	147	1.48	147	1.44	147	1.06		0.266297	0.022693	0.213872	0.00288076	2.88076	2.2693e-05
	148	1.48	148	1.44	148	1.06		0.26729	0.0214874	0.214891	0.00288136	2.88136	2.14874e-05
	148	1.48	148	1.44	148	1.06		0.268351	0.0217185	0.215814	0.0029058	2.9058	2.17185e-05
	149	1.48	149	1.44	149	1.06		0.269315	0.0225458	0.216905	0.00291578	2.91578	2.25458e-05
	149	1.48	149	1.44	149	1.06		0.270288	0.0209777	0.217795	0.00293224	2.93224	2.09777e-05
	150	1.48	150	1.44	150	1.06		0.27131	0.0229201	0.218891	0.00292801	2.92801	2.29201e-05
	150	1.48	150	1.44	150	1.06		0.272291	0.0216707	0.219812	0.00289413	2.89413	2.16707e-05
	151	1.48	151	1.44	151	1.06		0.273339	0.0219405	0.220815	0.00294529	2.94529	2.19405e-05
	151	1.48	151	1.44	151	1.06		0.274331	0.0227635	0.221866	0.00294884	2.94884	2.27635e-05
	152	1.48	152	1.44	152	1.06		0.275322	0.0212137	0.222806	0.00297114	2.97114	2.12137e-05
	152	1.48	152	1.44	152	1.06		0.27633	0.0231081	0.223824	0.00297273	2.97273	2.31081e-05
	153	1.48	153	1.44	153	1.06		0.2773	0.0218851	0.224763	0.00300535	3.00535	2.18851e-05
	153	1.48	153	1.44	153	1.06		0.278331	0.0221566	0.225755	0.00300792	3.00792	2.21566e-05
	154	1.48	154	1.44	154	1.06		0.279309	0.022974	0.22685	0.00302137	3.02137	2.2974e-05
	154	1.48	154	1.44	154	1.06		0.28032	0.0214251	0.227765	0.0030553	3.0553	2.14251e-05
	155	1.48	155	1.45	155	1.06		0.281324	0.023376	0.228734	0.00302574	3.02574	2.3376e-05
	155	1.48	155	1.45	155	1.06		0.282298	0.0220195	0.229842	0.00308193	3.08193	2.20195e-05
	156	1.48	156	1.45	156	1.06		0.283317	0.0224529	0.230808	0.00303731	3.03731	2.24529e-05
	156	1.48	156	1.45	156	1.06		0.284286	0.0231234	0.231863	0.00307627	3.07627	2.31234e-05
	157	1.48	157	1.45	157	1.06		0.285321	0.0216623	0.23277	0.00306231	3.06231	2.16623e-05
	157	1.48	157	1.45	157	1.06		0.286325	0.0235748	0.233817	0.00304907	3.04907	2.35748e-05
	158	1.48	158	1.45	158	1.06		0.287296	0.0222202	0.234801	0.00302873	3.02873	2.22202e-05
	158	1.48	158	1.45	158	1.06		0.288311	0.022668	0.235845	0.00305537	3.05537	2.2668e-05
	159	1.48	159	1.45	159	1.06		0.2893	0.0233221	0.236852	0.00310799	3.10799	2.33221e-05
	159	1.48	159	1.45	159	1.06		0.29031	0.0218696	0.237817	0.00309725	3.09725	2.18696e-05
	160	1.48	160	1.45	160	1.06		0.291318	0.0237877	0.238775	0.00309757	3.09757	2.37877e-05
	160	1.48	160	1.45	160	1.06		0.292277	0.0224416	0.23985	0.0031189	3.1189	2.24416e-05
	161	1.48	161	1.45	161	1.06		0.293314	0.0228664	0.240764	0.00313589	3.13589	2.28664e-05
	161	1.48	161	1.45	161	1.06		0.294277	0.0235526	0.241849	0.00313386	3.13386	2.35526e-05
	162	1.48	162	1.45	162	1.06		0.295328	0.0220733	0.242791	0.00311247	3.11247	2.20733e-05
	162	1.48	162	1.45	162	1.06		0.296313	0.0240225	0.243826	0.00314836	3.14836	2.40225e-05
	163	1.48	163	1.45	163	1.06		0.29729	0.0226296	0.244808	0.00320446	3.20446	2.26296e-05
	163	1.48	163	1.45	163	1.06		0.29831	0.0231174	0.245756	0.00320515	3.20515	2.31174e-05
	164	1.48	164	1.45	164	1.06		0.299286	0.0237476	0.24677	0.0032651	3.2651	2.37476e-05
	164	1.48	164	1.45	164	1.06		0.300317	0.02232	0.247751	0.00321563	3.21563	2.232e-05
	165	1.48	165	1.45	165	1.06		0.301333	0.0242112	0.248748	0.00317423	3.17423	2.42112e-05
	165	1.48	165	1.45	165	1.06		0.302272	0.0228593	0.249811	0.00321412	3.21412	2.28593e-05
	166	1.48	166	1.45	166	1.06		0.303303	0.0233164	0.250816	0.00323687	3.23687	2.33164e-05
	166	1.48	166	1.45	166	1.06		0.304263	0.0239728	0.251786	0.00321531	3.21531	2.39728e-05
	167	1.48	167	1.45	167	1.06		0.305293	0.0225236	0.252792	0.00322514	3.22514	2.25236e-05
	167	1.48	167	1.45	167	1.06		0.306292	0.0244948	0.253842	0.00321905	3.21905	2.44948e-05
	168	1.49	168	1.45	168	1.06		0.307271	0.0230445	0.254916	0.00323714	3.23714	2.30445e-05
	168	1.49	168	1.45	168	1.06		0.308289	0.0236036	0.255837	0.00326312	3.26312	2.36036e-05
	169	1.49	169	1.45	169	1.06		0.309255	0.0241113	0.256822	0.00324094	3.24094	2.41113e-05
	169	1.49	169	1.45	169	1.06		0.310283	0.0227837	0.257812	0.00324664	3.24664	2.27837e-05
	170	1.49	170	1.45	170	1.06		0.311269	0.0247105	0.2588	0.00324786	3.24786	2.47105e-05
	170	1.49	170	1.45	170	1.06		0.312299	0.023262	0.259798	0.00328502	3.28502	2.3262e-05
	171	1.49	171	1.45	171	1.06		0.313309	0.0238447	0.260801	0.00332112	3.32112	2.38447e-05
	171	1.49	171	1.45	171	1.06		0.314277	0.0243126	0.261838	0.00338174	3.38174	2.43126e-05
	172	1.49	172	1.45	172	1.06		0.315304	0.0230023	0.262833	0.00333838	3.33838	2.30023e-05
	172	1.49	172	1.45	172	1.06		0.316295	0.0249005	0.263737	0.00335882	3.35882	2.49005e-05
	173	1.49	173	1.45	173	1.06		0.317282	0.0234868	0.264736	0.00334926	3.34926	2.34868e-05
	173	1.49	173	1.45	173	1.06		0.318283	0.0240423	0.265824	0.00335525	3.35525	2.40423e-05
	174	1.49	174	1.45	174	1.06		0.319248	0.0245284	0.266766	0.00339007	3.39007	2.45284e-05
	174	1.49	174	1.45	174	1.06		0.320301	0.0232138	0.26781	0.00333666	3.33666	2.32138e-05
	175	1.49	175	1.45	175	1.06		0.321274	0.0251327	0.268863	0.00336356	3.36356	2.51327e-05
	175	1.49	175	1.45	175	1.06		0.322278	0.0236918	0.269809	0.00337896	3.37896	2.36918e-05
	176	1.49	176	1.45	176	1.06		0.323303	0.0242911	0.270709	0.00339869	3.39869	2.42911e-05
	176	1.49	176	1.45	176	1.06		0.324257	0.0247352	0.271744	0.00338336	3.38336	2.47352e-05
	177	1.49	177	1.45	177	1.06		0.32528	0.0234386	0.27274	0.00341625	3.41625	2.34386e-05
	177	1.49	177	1.45	177	1.06		0.326303	0.0253519	0.273717	0.00341391	3.41391	2.53519e-05
	178	1.49	178	1.45	178	1.06		0.327268	0.0239128	0.274771	0.00340414	3.40414	2.39128e-05
	178	1.49	178	1.45	178	1.06		0.328282	0.0244963	0.275762	0.00343221	3.43221	2.44963e-05
	179	1.49	179	1.45	179	1.06		0.329253	0.0249644	0.27673	0.0034239	3.4239	2.49644e-05
	179	1.49	179	1.45	179	1.06		0.330286	0.0236473	0.27779	0.00345365	3.45365	2.36473e-05
	180	1.49	180	1.45	180	1.06		0.331296	0.0256302	0.278769	0.00341441	3.41441	2.56302e-05
	180	1.49	180	1.45	180	1.06		0.332274	0.0241091	0.279728	0.00345801	3.45801	2.41091e-05
	181	1.49	181	1.45	181	1.06		0.333327	0.0248265	0.280721	0.00351552	3.51552	2.48265e-05
	181	1.49	181	1.45	181	1.06		0.334275	0.0251366	0.281824	0.00355004	3.55004	2.51366e-05
	182	1.49	182	1.45	182	1.06		0.335306	0.0238841	0.282738	0.00354688	3.54688	2.38841e-05
	182	1.49	182	1.45	182	1.06		0.336299	0.0258006	0.283747	0.00354669	3.54669	2.58006e-05
	183	1.49	183	1.45	183	1.06		0.337272	0.0243033	0.284802	0.00355516	3.55516	2.43033e-05
	183	1.49	183	1.45	183	1.06		0.338301	0.0250684	0.285793	0.00355775	3.55775	2.50684e-05
	184	1.49	184	1.45	184	1.06		0.33929	0.0253487	0.286804	0.00360242	3.60242	2.53487e-05
	184	1.49	184	1.45	184	1.06		0.340262	0.0240959	0.28776	0.00355942	3.55942	2.40959e-05
	185	1.49	185	1.45	185	1.06		0.341269	0.0260143	0.288652	0.00357995	3.57995	2.60143e-05
	185	1.49	185	1.45	185	1.06		0.342255	0.0245452	0.28975	0.00358178	3.58178	2.45452e-05
	186	1.49	186	1.45	186	1.06		0.343311	0.0252639	0.290768	0.00358062	3.58062	2.52639e-05
	186	1.49	186	1.45	186	1.06		0.34427	0.025586	0.291722	0.00363226	3.63226	2.5586e-05
	187	1.49	187	1.45	187	1.06		0.345265	0.0243049	0.292736	0.00364496	3.64496	2.43049e-05
	187	1.49	187	1.45	187	1.06		0.346255	0.0262552	0.293782	0.00360026	3.60026	2.62552e-05
	188	1.49	188	1.45	188	1.06		0.347238	0.0247364	0.29478	0.00364013	3.64013	2.47364e-05
	188	1.49	188	1.45	188	1.06		0.348269	0.0255153	0.295865	0.00355813	3.55813	2.55153e-05
	189	1.49	189	1.45	189	1.06		0.349219	0.0257866	0.296777	0.00352394	3.52394	2.57866e-05
	189	1.49	189	1.45	189	1.06		0.350244	0.0245331	0.297723	0.00352124	3.52124	2.45331e-05
	190	1.49	190	1.45	190	1.06		0.351241	0.0264603	0.298761	0.00361091	3.61091	2.64603e-05
	190	1.49	190	1.45	190	1.06		0.352254	0.024966	0.299787	0.00367699	3.67699	2.4966e-05
	191	1.49	191	1.45	191	1.06		0.353294	0.0257421	0.300784	0.00371241	3.71241	2.57421e-05
	191	1.49	191	1.45	191	1.06		0.354252	0.0259984	0.301589	0.00370155	3.70155	2.59984e-05
	192	1.49	192	1.45	192	1.06		0.355274	0.0247641	0.302739	0.00370537	3.70537	2.47641e-05
	192	1.49	192	1.45	192	1.06		0.356247	0.0266832	0.303755	0.00375523	3.75523	2.66832e-05
	193	1.49	193	1.45	193	1.06		0.357232	0.0251325	0.304772	0.00373413	3.73413	2.51325e-05
	193	1.49	193	1.45	193	1.06		0.358286	0.0260537	0.305733	0.00376654	3.76654	2.60537e-05
	194	1.49	194	1.45	194	1.06		0.359226	0.0262043	0.306753	0.00383084	3.83084	2.62043e-05
	194	1.49	194	1.46	194	1.06		0.360249	0.0250031	0.307699	0.00381322	3.81322	2.50031e-05
	195	1.49	195	1.46	195	1.06		0.361233	0.0268897	0.308709	0.00380332	3.80332	2.68897e-05
	195	1.49	195	1.46	195	1.06		0.362244	0.0253083	0.309752	0.00381167	3.81167	2.53083e-05
	196	1.49	196	1.46	196	1.06		0.363277	0.0262943	0.310735	0.00385717	3.85717	2.62943e-05
	196	1.49	196	1.46	196	1.06		0.364232	0.0264091	0.311764	0.00386228	3.86228	2.64091e-05
	197	1.49	197	1.46	197	1.06		0.365274	0.0252412	0.312786	0.00387657	3.87657	2.52412e-05
	197	1.49	197	1.46	197	1.06		0.366251	0.0270886	0.313772	0.00385778	3.85778	2.70886e-05
	198	1.49	198	1.46	198	1.06		0.367233	0.0255407	0.314719	0.00384954	3.84954	2.55407e-05
	198	1.49	198	1.46	198	1.06		0.368252	0.0264944	0.315784	0.00387782	3.87782	2.64944e-05
	199	1.49	199	1.46	199	1.06		0.369232	0.0266223	0.316723	0.00387696	3.87696	2.66223e-05
	199	1.49	199	1.46	199	1.06		0.370263	0.0254593	0.31768	0.00390861	3.90861	2.54593e-05
	200	1.49	200	1.46	200	1.07		0.371262	0.0273249	0.318676	0.00392542	3.92542	2.73249e-05
	200	1.49	200	1.46	200	1.07		0.372236	0.0257529	0.319711	0.00393206	3.93206	2.57529e-05
	201	1.49	201	1.46	201	1.07		0.373283	0.0267265	0.320752	0.00393296	3.93296	2.67265e-05
	201	1.49	201	1.46	201	1.07		0.374263	0.0268425	0.321763	0.00396298	3.96298	2.68425e-05
	202	1.49	202	1.46	202	1.07		0.375261	0.0256897	0.322748	0.00398292	3.98292	2.56897e-05
	202	1.49	202	1.46	202	1.07		0.376237	0.027547	0.323736	0.00396869	3.96869	2.7547e-05
	203	1.49	203	1.46	203	1.07		0.377235	0.0259733	0.324773	0.00398206	3.98206	2.59733e-05
	203	1.49	203	1.46	203	1.07		0.378258	0.0269509	0.325799	0.00398532	3.98532	2.69509e-05
	204	1.49	204	1.46	204	1.07		0.379263	0.0270639	0.326746	0.00399754	3.99754	2.70639e-05
	204	1.49	204	1.46	204	1.07		0.380232	0.0259068	0.327739	0.00398405	3.98405	2.59068e-05
	205	1.49	205	1.46	205	1.07		0.381202	0.0277559	0.328709	0.00399733	3.99733	2.77559e-05
	205	1.49	205	1.46	205	1.07		0.382207	0.0261569	0.329756	0.00401685	4.01685	2.61569e-05
	206	1.49	206	1.46	206	1.07		0.383255	0.0272391	0.330726	0.00407637	4.07637	2.72391e-05
	206	1.49	206	1.46	206	1.07		0.384199	0.0272147	0.33175	0.00406705	4.06705	2.72147e-05
	207	1.49	207	1.46	207	1.07		0.385248	0.0262188	0.332782	0.00405015	4.05015	2.62188e-05
	207	1.49	207	1.46	207	1.07		0.386206	0.0279965	0.333742	0.00409942	4.09942	2.79965e-05
	208	1.49	208	1.46	208	1.07		0.387224	0.0263785	0.334773	0.00407885	4.07885	2.63785e-05
	208	1.49	208	1.46	208	1.07		0.388221	0.0274782	0.335819	0.00410092	4.10092	2.74782e-05
	209	1.49	209	1.46	209	1.07		0.389212	0.0274034	0.336758	0.00412159	4.12159	2.74034e-05
	209	1.49	209	1.46	209	1.07		0.390244	0.0264632	0.337775	0.00411308	4.11308	2.64632e-05
	210	1.49	210	1.46	210	1.07		0.39122	0.0281876	0.338716	0.00414541	4.14541	2.81876e-05
	210	1.49	210	1.46	210	1.07		0.392212	0.0266036	0.339766	0.00413001	4.13001	2.66036e-05
	211	1.49	211	1.46	211	1.07		0.393242	0.0277077	0.340774	0.00412804	4.12804	2.77077e-05
	211	1.49	211	1.46	211	1.07		0.394193	0.0276452	0.341718	0.00413881	4.13881	2.76452e-05
	212	1.49	212	1.46	212	1.07		0.39523	0.0266741	0.342723	0.0040888	4.0888	2.66741e-05
	212	1.49	212	1.46	212	1.07		0.396223	0.0284195	0.343691	0.00410308	4.10308	2.84195e-05
	213	1.49	213	1.46	213	1.07		0.397184	0.0268358	0.344669	0.00414339	4.14339	2.68358e-05
	213	1.49	213	1.46	213	1.07		0.398242	0.0279263	0.345711	0.00421656	4.21656	2.79263e-05
	214	1.49	214	1.46	214	1.07		0.399181	0.0278676	0.34675	0.00422107	4.22107	2.78676e-05
	214	1.49	214	1.46	214	1.07		0.400264	0.026926	0.347721	0.00428753	4.28753	2.6926e-05
	215	1.49	215	1.46	215	1.07		0.401204	0.0286681	0.348656	0.00423404	4.23404	2.86681e-05
	215	1.49	215	1.46	215	1.07		0.402208	0.0270549	0.349686	0.00434039	4.34039	2.70549e-05
	216	1.49	216	1.46	216	1.07		0.403221	0.0281895	0.350759	0.004268	4.268	2.81895e-05
	216	1.49	216	1.46	216	1.07		0.404198	0.0280692	0.351749	0.00436441	4.36441	2.80692e-05
	217	1.49	217	1.46	217	1.07		0.405213	0.027174	0.352676	0.00440619	4.40619	2.7174e-05
	217	1.49	217	1.46	217	1.07		0.406207	0.0288958	0.353703	0.0043227	4.3227	2.88958e-05
	218	1.49	218	1.46	218	1.07		0.407186	0.02727	0.354725	0.00430632	4.30632	2.727e-05
	218	1.49	218	1.46	218	1.07		0.408236	0.0284957	0.35571	0.00431561	4.31561	2.84957e-05
	219	1.49	219	1.46	219	1.07		0.409182	0.0282478	0.35675	0.00426626	4.26626	2.82478e-05
	219	1.49	219	1.46	219	1.07		0.41024	0.0274342	0.357668	0.00425933	4.25933	2.74342e-05
	220	1.49	220	1.46	220	1.07		0.411224	0.0291185	0.358729	0.00419262	4.19262	2.91185e-05
	220	1.49	220	1.46	220	1.07		0.412214	0.0275094	0.359701	0.004198	4.198	2.75094e-05
	221	1.49	221	1.46	221	1.07		0.413244	0.0287396	0.360726	0.00423311	4.23311	2.87396e-05
	221	1.49	221	1.46	221	1.07		0.414195	0.0284632	0.361677	0.00428569	4.28569	2.84632e-05
	222	1.49	222	1.46	222	1.07		0.415229	0.0276788	0.362743	0.00430326	4.30326	2.76788e-05
	222	1.49	222	1.46	222	1.07		0.416212	0.0293418	0.363705	0.00429523	4.29523	2.93418e-05
	223	1.49	223	1.46	223	1.07		0.41721	0.0277542	0.364736	0.00430472	4.30472	2.77542e-05
	223	1.49	223	1.46	223	1.07		0.41822	0.0289707	0.365843	0.00432813	4.32813	2.89707e-05
	224	1.49	224	1.46	224	1.07		0.419186	0.0286928	0.366739	0.00425331	4.25331	2.86928e-05
	224	1.49	224	1.46	224	1.07		0.420193	0.027923	0.367713	0.00429283	4.29283	2.7923e-05
	225	1.49	225	1.46	225	1.07		0.421191	0.0295637	0.368668	0.00434355	4.34355	2.95637e-05
	225	1.49	225	1.46	225	1.07		0.422185	0.0280012	0.369674	0.0043888	4.3888	2.80012e-05
	226	1.49	226	1.46	226	1.07		0.423211	0.0292077	0.370618	0.00437611	4.37611	2.92077e-05
	226	1.49	226	1.46	226	1.07		0.424161	0.0289464	0.3717	0.00440826	4.40826	2.89464e-05
	227	1.49	227	1.46	227	1.07		0.425201	0.0281616	0.372775	0.00439503	4.39503	2.81616e-05
	227	1.49	227	1.46	227	1.07		0.426181	0.0298279	0.373781	0.00442611	4.42611	2.98279e-05
	228	1.49	228	1.46	228	1.07		0.427199	0.0282408	0.374729	0.00439713	4.39713	2.82408e-05
	228	1.49	228	1.46	228	1.07		0.428209	0.0294755	0.375667	0.0044329	4.4329	2.94755e-05
	229	1.49	229	1.46	229	1.07		0.429173	0.0291734	0.37672	0.00443091	4.43091	2.91734e-05
	229	1.49	229	1.46	229	1.07		0.430195	0.0284232	0.377751	0.00446158	4.46158	2.84232e-05
	230	1.49	230	1.46	230	1.07		0.431197	0.0300338	0.378647	0.00448973	4.48973	3.00338e-05
	230	1.49	230	1.46	230	1.07		0.432206	0.0284611	0.379739	0.00452561	4.52561	2.84611e-05
	231	1.49	231	1.46	231	1.07		0.433223	0.0297744	0.380722	0.00448601	4.48601	2.97744e-05
	231	1.49	231	1.46	231	1.07		0.434178	0.0293725	0.38166	0.00448636	4.48636	2.93725e-05
	232	1.49	232	1.46	232	1.07		0.435195	0.0286776	0.38262	0.00447993	4.47993	2.86776e-05
	232	1.49	232	1.46	232	1.07		0.436184	0.0302424	0.383678	0.00451877	4.51877	3.02424e-05
	233	1.49	233	1.46	233	1.07		0.43719	0.0286501	0.384692	0.00455081	4.55081	2.86501e-05
	233	1.49	233	1.46	233	1.07		0.438199	0.0300417	0.385632	0.00456382	4.56382	3.00417e-05
	234	1.49	234	1.46	234	1.07		0.439199	0.0296054	0.386649	0.00451362	4.51362	2.96054e-05
	234	1.49	234	1.46	234	1.07		0.44019	0.0289348	0.387678	0.00450536	4.50536	2.89348e-05
	235	1.49	235	1.46	235	1.07		0.441187	0.030485	0.388663	0.00450365	4.50365	3.0485e-05
	235	1.49	235	1.46	235	1.08		0.442179	0.0288917	0.389652	0.00450154	4.50154	2.88917e-05
	236	1.49	236	1.46	236	1.08		0.443223	0.0302975	0.39067	0.00454404	4.54404	3.02975e-05
	236	1.5	236	1.46	236	1.08		0.444169	0.02983	0.391688	0.0045819	4.5819	2.983e-05
	237	1.5	237	1.46	237	1.08		0.445172	0.02918	0.392603	0.00457662	4.57662	2.918e-05
	237	1.5	237	1.47	237	1.08		0.44615	0.0307184	0.393738	0.00464721	4.64721	3.07184e-05
	238	1.5	238	1.47	238	1.08		0.447149	0.0291346	0.394754	0.00464261	4.64261	2.91346e-05
	238	1.5	238	1.47	238	1.08		0.448211	0.0305591	0.395734	0.0047167	4.7167	3.05591e-05
	239	1.5	239	1.47	239	1.08		0.449159	0.0300948	0.396691	0.00464877	4.64877	3.00948e-05
	239	1.5	239	1.47	239	1.08		0.450202	0.029437	0.397704	0.00465216	4.65216	2.9437e-05
	240	1.5	240	1.47	240	1.08		0.451181	0.030993	0.39867	0.00468259	4.68259	3.0993e-05
	240	1.5	240	1.47	240	1.08		0.452204	0.0293856	0.39964	0.00467249	4.67249	2.93856e-05
	241	1.5	241	1.47	241	1.08		0.453215	0.0308166	0.400622	0.00473138	4.73138	3.08166e-05
	241	1.5	241	1.47	241	1.08		0.454182	0.0303411	0.40168	0.00480077	4.80077	3.03411e-05
	242	1.5	242	1.47	242	1.08		0.455175	0.0296956	0.402727	0.00474717	4.74717	2.96956e-05
	242	1.5	242	1.47	242	1.08		0.456178	0.0312186	0.403634	0.00472257	4.72257	3.12186e-05
	243	1.5	243	1.47	243	1.08		0.457167	0.0296408	0.404628	0.00475302	4.75302	2.96408e-05
	243	1.5	243	1.47	243	1.08		0.458196	0.0311223	0.405712	0.00485817	4.85817	3.11223e-05
	244	1.5	244	1.47	244	1.08		0.45914	0.0305611	0.406664	0.00483172	4.83172	3.05611e-05
	244	1.5	244	1.47	244	1.08		0.460174	0.0300473	0.407716	0.00489098	4.89098	3.00473e-05
	245	1.5	245	1.47	245	1.08		0.461155	0.0314724	0.408727	0.00488002	4.88002	3.14724e-05
	245	1.5	245	1.47	245	1.08		0.462138	0.0298423	0.40962	0.00485831	4.85831	2.98423e-05
	246	1.5	246	1.47	246	1.08		0.463174	0.0313959	0.410652	0.00484942	4.84942	3.13959e-05
	246	1.5	246	1.47	246	1.08		0.464112	0.0307895	0.411704	0.00490418	4.90418	3.07895e-05
	247	1.5	247	1.47	247	1.08		0.465168	0.0303	0.412684	0.00490762	4.90762	3.03e-05
	247	1.5	247	1.47	247	1.08		0.466124	0.0317363	0.413767	0.00494468	4.94468	3.17363e-05
	248	1.5	248	1.47	248	1.08		0.467142	0.0300847	0.414626	0.00494171	4.94171	3.00847e-05
	248	1.5	248	1.47	248	1.08		0.468166	0.0316672	0.415731	0.00495447	4.95447	3.16672e-05
	249	1.5	249	1.47	249	1.08		0.469146	0.0310305	0.41669	0.00492676	4.92676	3.10305e-05
	249	1.5	249	1.47	249	1.08		0.470169	0.0306019	0.417741	0.00497635	4.97635	3.06019e-05
	250	1.5	250	1.47	250	1.08		0.471154	0.031983	0.418655	0.00492701	4.92701	3.1983e-05
	250	1.5	250	1.47	250	1.08		0.47212	0.030363	0.419662	0.00493225	4.93225	3.0363e-05
	251	1.5	251	1.47	251	1.08		0.473153	0.0319122	0.420815	0.0049702	4.9702	3.19122e-05
	251	1.5	251	1.47	251	1.08		0.474103	0.0312924	0.421669	0.00497367	4.97367	3.12924e-05
	252	1.5	252	1.47	252	1.08		0.475171	0.0308275	0.422656	0.00498196	4.98196	3.08275e-05
	252	1.5	252	1.47	252	1.08		0.476116	0.0322552	0.423625	0.00502405	5.02405	3.22552e-05
	253	1.5	253	1.47	253	1.08		0.477139	0.0306248	0.424633	0.00501232	5.01232	3.06248e-05
	253	1.5	253	1.47	253	1.09		0.47816	0.0322139	0.42565	0.00498296	4.98296	3.22139e-05
	254	1.5	254	1.47	254	1.09		0.479124	0.031556	0.426718	0.00499428	4.99428	3.1556e-05
	254	1.5	254	1.47	254	1.09		0.480165	0.0311307	0.427663	0.00500986	5.00986	3.11307e-05
	255	1.5	255	1.47	255	1.09		0.481135	0.0325172	0.428702	0.00499265	4.99265	3.25172e-05
	255	1.5	255	1.47	255	1.09		0.48213	0.0308885	0.42964	0.00503021	5.03021	3.08885e-05
	256	1.5	256	1.47	256	1.09		0.483139	0.0324866	0.430688	0.00504305	5.04305	3.24866e-05
	256	1.5	256	1.47	256	1.09		0.484118	0.0317909	0.431647	0.00504557	5.04557	3.17909e-05
	257	1.5	257	1.47	257	1.09		0.485145	0.0314931	0.432621	0.0050805	5.0805	3.14931e-05
	257	1.5	257	1.47	257	1.09		0.486134	0.0327823	0.433685	0.00511679	5.11679	3.27823e-05
	258	1.5	258	1.47	258	1.09		0.487131	0.0311673	0.434667	0.0051756	5.1756	3.11673e-05
	258	1.5	258	1.47	258	1.09		0.488159	0.0327998	0.43578	0.00519181	5.19181	3.27998e-05
	259	1.5	259	1.47	259	1.09		0.48911	0.0320002	0.436671	0.00521649	5.21649	3.20002e-05
	259	1.5	259	1.47	259	1.09		0.490164	0.0317477	0.437643	0.005273	5.273	3.17477e-05
	260	1.5	260	1.47	260	1.09		0.491155	0.0330519	0.438716	0.0052367	5.2367	3.30519e-05
	260	1.5	260	1.47	260	1.09		0.492154	0.0314381	0.439594	0.00524719	5.24719	3.14381e-05
	261	1.5	261	1.47	261	1.09		0.493139	0.0331015	0.440559	0.00531375	5.31375	3.31015e-05
	261	1.5	261	1.47	261	1.09		0.494118	0.0322664	0.441583	0.00523386	5.23386	3.22664e-05
	262	1.5	262	1.47	262	1.09		0.49514	0.0320709	0.442702	0.00516981	5.16981	3.20709e-05
	262	1.5	262	1.47	262	1.09		0.496138	0.0333378	0.443653	0.00516257	5.16257	3.33378e-05
	263	1.5	263	1.47	263	1.09		0.497135	0.0317365	0.444713	0.00524772	5.24772	3.17365e-05
	263	1.5	263	1.47	263	1.09		0.498127	0.0333812	0.445703	0.00518306	5.18306	3.33812e-05
	264	1.5	264	1.47	264	1.09		0.499074	0.0325504	0.446662	0.00530371	5.30371	3.25504e-05
	264	1.5	264	1.47	264	1.09		0.500131	0.0323419	0.447697	0.00528453	5.28453	3.23419e-05
	265	1.5	265	1.47	265	1.09		0.50065	0.0319237	0.448588	0.00531135	5.31135	3.19237e-05
	265	1.5	265	1.47	265	1.09		0.501003	0.0348512	0.449601	0.00547356	5.47356	3.48512e-05
	266	1.5	266	1.47	266	1.09		0.501018	0.0347977	0.450777	0.0055223	5.5223	3.47977e-05
	266	1.5	266	1.47	266	1.09		0.500484	0.0313286	0.451593	0.00537594	5.37594	3.13286e-05
	267	1.5	267	1.47	267	1.09		0.499433	0.0297241	0.452691	0.00550232	5.50232	2.97241e-05
	267	1.5	267	1.47	267	1.09		0.498469	0.0278011	0.453566	0.00551509	5.51509	2.78011e-05
	268	1.5	268	1.47	268	1.09		0.497504	0.0286177	0.454684	0.00549636	5.49636	2.86177e-05
	268	1.5	268	1.47	268	1.1		0.4965	0.0262591	0.455752	0.00550619	5.50619	2.62591e-05
	269	1.5	269	1.47	269	1.1		0.495531	0.0266565	0.456635	0.00557333	5.57333	2.66565e-05
	269	1.5	269	1.47	269	1.1		0.494492	0.0258862	0.457672	0.00558212	5.58212	2.58862e-05
	270	1.5	270	1.47	270	1.1		0.493527	0.0243587	0.458615	0.0055142	5.5142	2.43587e-05
	270	1.5	270	1.47	270	1.1		0.492504	0.0254951	0.459571	0.00542581	5.42581	2.54951e-05
	271	1.5	271	1.47	271	1.1		0.491502	0.0233473	0.460602	0.0055156	5.5156	2.33473e-05
	271	1.5	271	1.47	271	1.1		0.49052	0.0239599	0.46169	0.0055821	5.5821	2.39599e-05
	272	1.5	272	1.47	272	1.1		0.489491	0.0232698	0.462482	0.00559077	5.59077	2.32698e-05
	272	1.5	272	1.47	272	1.1		0.488515	0.0219153	0.463654	0.00565701	5.65701	2.19153e-05
	273	1.5	273	1.47	273	1.1		0.487482	0.0231713	0.464645	0.00566278	5.66278	2.31713e-05
	273	1.5	273	1.47	273	1.1		0.486495	0.0210969	0.465478	0.00562257	5.62257	2.10969e-05
	274	1.5	274	1.47	274	1.1		0.485513	0.0218345	0.466603	0.00559485	5.59485	2.18345e-05
	274	1.5	274	1.47	274	1.1		0.484445	0.0212046	0.467639	0.00568392	5.68392	2.12046e-05
	275	1.5	275	1.47	275	1.1		0.483495	0.0199361	0.468611	0.00565514	5.65514	1.99361e-05
	275	1.5	275	1.47	275	1.1		0.482486	0.0211852	0.46962	0.00563597	5.63597	2.11852e-05
	276	1.5	276	1.47	276	1.1		0.481479	0.0192253	0.470678	0.00566489	5.66489	1.92253e-05
	276	1.5	276	1.47	276	1.1		0.480528	0.0200965	0.471606	0.00562549	5.62549	2.00965e-05
	277	1.5	277	1.47	277	1.11		0.479498	0.0193939	0.472646	0.00567692	5.67692	1.93939e-05
	277	1.5	277	1.47	277	1.11		0.478522	0.0182612	0.473518	0.00568045	5.68045	1.82612e-05
	278	1.5	278	1.47	278	1.11		0.477464	0.0195474	0.474551	0.00575254	5.75254	1.95474e-05
	278	1.5	278	1.47	278	1.11		0.476488	0.0175895	0.475615	0.00577305	5.77305	1.75895e-05
	279	1.5	279	1.47	279	1.11		0.475493	0.0185304	0.476612	0.00574997	5.74997	1.85304e-05
	279	1.5	279	1.47	279	1.11		0.474483	0.017837	0.477646	0.00577406	5.77406	1.7837e-05
	280	1.5	280	1.47	280	1.11		0.473508	0.0167583	0.478551	0.00585991	5.85991	1.67583e-05
	280	1.5	280	1.47	280	1.11		0.472486	0.0180499	0.479655	0.00596297	5.96297	1.80499e-05
	281	1.5	281	1.47	281	1.11		0.471495	0.0161443	0.480641	0.00592961	5.92961	1.61443e-05
	281	1.5	281	1.47	281	1.11		0.47052	0.0171071	0.48146	0.00600206	6.00206	1.71071e-05
	282	1.5	282	1.47	282	1.11		0.469497	0.0164505	0.482705	0.00593817	5.93817	1.64505e-05
	282	1.5	282	1.47	282	1.11		0.468516	0.0154204	0.483554	0.00595293	5.95293	1.54204e-05
	283	1.5	283	1.47	283	1.11		0.46749	0.0167369	0.484562	0.00595956	5.95956	1.67369e-05
	283	1.5	283	1.47	283	1.12		0.466494	0.0148448	0.485606	0.00594297	5.94297	1.48448e-05
	284	1.5	284	1.47	284	1.12		0.465517	0.0158485	0.486514	0.00604792	6.04792	1.58485e-05
	284	1.5	284	1.47	284	1.12		0.464469	0.0152013	0.487693	0.00611046	6.11046	1.52013e-05
	285	1.5	285	1.47	285	1.12		0.463525	0.0141761	0.488641	0.0061436	6.1436	1.41761e-05
	285	1.5	285	1.47	285	1.12		0.462478	0.0155247	0.489687	0.00614909	6.14909	1.55247e-05
	286	1.5	286	1.47	286	1.12		0.461483	0.0136578	0.490587	0.0062595	6.2595	1.36578e-05
	286	1.5	286	1.47	286	1.12		0.460524	0.0146977	0.4916	0.00616455	6.16455	1.46977e-05
	287	1.5	287	1.47	287	1.12		0.459481	0.0140441	0.492653	0.00618747	6.18747	1.40441e-05
	287	1.5	287	1.47	287	1.12		0.45854	0.0130818	0.493566	0.00610739	6.10739	1.30818e-05
	288	1.5	288	1.47	288	1.12		0.457542	0.0143435	0.494505	0.00612899	6.12899	1.43435e-05
	288	1.5	288	1.47	288	1.12		0.456531	0.012523	0.495631	0.0061023	6.1023	1.2523e-05
	289	1.5	289	1.47	289	1.12		0.455572	0.013682	0.496724	0.00613522	6.13522	1.3682e-05
	289	1.5	289	1.47	289	1.13		0.454522	0.0129676	0.497647	0.00618216	6.18216	1.29676e-05
	290	1.5	290	1.47	290	1.13		0.453575	0.0120576	0.498401	0.00607489	6.07489	1.20576e-05
	290	1.5	290	1.47	290	1.13		0.452552	0.0133351	0.499605	0.00615041	6.15041	1.33351e-05
	291	1.5	291	1.47	291	1.13		0.451531	0.0114748	0.50044	0.00607231	6.07231	1.14748e-05
	291	1.5	291	1.47	291	1.13		0.450577	0.0126897	0.500602	0.00632703	6.32703	1.26897e-05
	292	1.5	292	1.47	292	1.13		0.449532	0.0119435	0.501232	0.00650509	6.50509	1.19435e-05
	292	1.5	292	1.48	292	1.13		0.44854	0.0111076	0.50034	0.0063145	6.3145	1.11076e-05
	293	1.5	293	1.48	293	1.13		0.447531	0.0123751	0.499471	0.00628278	6.28278	1.23751e-05
	293	1.5	293	1.48	293	1.13		0.44653	0.0105328	0.498539	0.00620267	6.20267	1.05328e-05
	294	1.5	294	1.48	294	1.13		0.445562	0.0117689	0.497662	0.00624045	6.24045	1.17689e-05
	294	1.5	294	1.48	294	1.14		0.444536	0.0110358	0.496554	0.00602341	6.02341	1.10358e-05
	295	1.5	295	1.48	295	1.14		0.443553	0.0102047	0.495711	0.00605396	6.05396	1.02047e-05
	295	1.5	295	1.48	295	1.14		0.442529	0.0114779	0.49444	0.00593627	5.93627	1.14779e-05
	296	1.5	296	1.48	296	1.14		0.441517	0.00964087	0.493472	0.005976	5.976	9.64087e-06
	296	1.5	296	1.48	296	1.14		0.44056	0.0109046	0.492531	0.00598798	5.98798	1.09046e-05
	297	1.5	297	1.48	297	1.14		0.439518	0.0101637	0.491571	0.00599448	5.99448	1.01637e-05
	297	1.5	297	1.48	297	1.15		0.438561	0.0093397	0.490364	0.00594199	5.94199	9.3397e-06
	298	1.5	298	1.48	298	1.15		0.437517	0.0106435	0.489533	0.00597036	5.97036	1.06435e-05
	298	1.5	298	1.48	298	1.15		0.436535	0.00878857	0.488467	0.00595969	5.95969	8.78857e-06
	299	1.5	299	1.48	299	1.15		0.435547	0.0101003	0.487458	0.00579579	5.79579	1.01003e-05
	299	1.5	299	1.48	299	1.15		0.434534	0.00934907	0.486523	0.00579498	5.79498	9.34907e-06
	300	1.5	300	1.48	300	1.16		0.433551	0.00855565	0.485504	0.005808	5.808	8.55565e-06
	300	1.5	300	1.48	300	1.16		0.432568	0.00986904	0.484502	0.00585679	5.85679	9.86904e-06
	301	1.5	301	1.48	301	1.16		0.431539	0.00797214	0.483562	0.00575255	5.75255	7.97214e-06
	301	1.5	301	1.48	301	1.16		0.430563	0.00934766	0.482474	0.00567554	5.67554	9.34766e-06
	302	1.5	302	1.48	302	1.17		0.429517	0.00849268	0.48167	0.00556057	5.56057	8.49268e-06
	302	1.5	302	1.48	302	1.17		0.428566	0.00786522	0.480532	0.00546689	5.46689	7.86522e-06
	303	1.5	303	1.48	303	1.17		0.427541	0.00906482	0.479579	0.00552185	5.52185	9.06482e-06
	303	1.5	303	1.48	303	1.18		0.426519	0.00723025	0.478522	0.00553786	5.53786	7.23025e-06
	304	1.5	304	1.48	304	1.18		0.425538	0.00861297	0.477472	0.00550911	5.50911	8.61297e-06
	304	1.5	304	1.48	304	1.18		0.424521	0.00773743	0.476484	0.00544723	5.44723	7.73743e-06
	305	1.5	305	1.48	305	1.18		0.423583	0.00716737	0.475523	0.00540858	5.40858	7.16737e-06
	305	1.5	305	1.48	305	1.18		0.422524	0.00834047	0.474441	0.00534879	5.34879	8.34047e-06
	306	1.5	306	1.48	306	1.18		0.421548	0.00650939	0.473514	0.00532501	5.32501	6.50939e-06
	306	1.5	306	1.48	306	1.18		0.420559	0.00791775	0.472493	0.00526687	5.26687	7.91775e-06
	307	1.5	307	1.48	307	1.18		0.419535	0.0070346	0.471521	0.00529668	5.29668	7.0346e-06
	307	1.5	307	1.48	307	1.18		0.418595	0.00649225	0.470501	0.00535069	5.35069	6.49225e-06
	308	1.5	308	1.48	308	1.18		0.417566	0.00765111	0.469499	0.00522515	5.22515	7.65111e-06
	308	1.5	308	1.48	308	1.19		0.416567	0.00585722	0.468585	0.00538182	5.38182	5.85722e-06
	309	1.5	309	1.48	309	1.19		0.415577	0.00725023	0.467586	0.00534751	5.34751	7.25023e-06
	309	1.5	309	1.48	309	1.19		0.414531	0.00637189	0.466683	0.00524194	5.24194	6.37189e-06
	310	1.5	310	1.48	310	1.19		0.413599	0.00583176	0.465519	0.00523025	5.23025	5.83176e-06
	310	1.5	310	1.48	310	1.19		0.412547	0.0070098	0.464505	0.0052948	5.2948	7.0098e-06
	311	1.5	311	1.48	311	1.19		0.41158	0.00518824	0.463482	0.00527838	5.27838	5.18824e-06
	311	1.5	311	1.48	311	1.19		0.410567	0.00662063	0.462639	0.00524563	5.24563	6.62063e-06
	312	1.5	312	1.48	312	1.19		0.409547	0.00573604	0.461564	0.00522983	5.22983	5.73604e-06
	312	1.5	312	1.48	312	1.19		0.408582	0.00523184	0.460615	0.00517163	5.17163	5.23184e-06
	313	1.5	313	1.48	313	1.19		0.407563	0.00639575	0.459494	0.00514311	5.14311	6.39575e-06
	313	1.5	313	1.48	313	1.2		0.406581	0.00457907	0.458583	0.00514781	5.14781	4.57907e-06
	314	1.5	314	1.48	314	1.2		0.405596	0.00606577	0.45759	0.00522551	5.22551	6.06577e-06
	314	1.5	314	1.48	314	1.2		0.404525	0.00503716	0.456534	0.00522522	5.22522	5.03716e-06
	315	1.5	315	1.48	315	1.2		0.403619	0.00468129	0.45539	0.0050814	5.0814	4.68129e-06
	315	1.5	315	1.48	315	1.21		0.402564	0.00574582	0.454714	0.00510641	5.10641	5.74582e-06
	316	1.5	316	1.48	316	1.21		0.40158	0.0039995	0.453557	0.00513152	5.13152	3.9995e-06
	316	1.5	316	1.48	316	1.21		0.40059	0.00549963	0.452535	0.00515932	5.15932	5.49963e-06
	317	1.5	317	1.48	317	1.21		0.399532	0.0044564	0.45158	0.00507562	5.07562	4.4564e-06
	317	1.5	317	1.48	317	1.21		0.398583	0.00409798	0.450724	0.00507426	5.07426	4.09798e-06
	318	1.5	318	1.48	318	1.21		0.397553	0.00516344	0.449637	0.00507762	5.07762	5.16344e-06
	318	1.5	318	1.48	318	1.21		0.396585	0.00342238	0.448413	0.00507487	5.07487	3.42238e-06
	319	1.5	319	1.48	319	1.21		0.395574	0.00494778	0.447594	0.00502954	5.02954	4.94778e-06
	319	1.5	319	1.48	319	1.21		0.394572	0.00388108	0.446558	0.00498366	4.98366	3.88108e-06
	320	1.5	320	1.48	320	1.21		0.3936	0.00357449	0.445579	0.00492449	4.92449	3.57449e-06
	320	1.5	320	1.48	320	1.21		0.392559	0.00460168	0.444604	0.00488023	4.88023	4.60168e-06
	321	1.5	321	1.48	321	1.21		0.391592	0.00287831	0.443578	0.00482359	4.82359	2.87831e-06
	321	1.5	321	1.48	321	1.21		0.390608	0.00440626	0.442516	0.00485045	4.85045	4.40626e-06
	322	1.5	322	1.48	322	1.21		0.389563	0.00337098	0.441704	0.0048989	4.8989	3.37098e-06
	322	1.5	322	1.48	322	1.22		0.388576	0.00303086	0.44055	0.00479505	4.79505	3.03086e-06
	323	1.5	323	1.48	323	1.22		0.387537	0.00409278	0.439622	0.00478103	4.78103	4.09278e-06
	323	1.5	323	1.48	323	1.22		0.38658	0.00233841	0.43858	0.00471294	4.71294	2.33841e-06
	324	1.5	324	1.48	324	1.22		0.385582	0.00389212	0.437548	0.00478534	4.78534	3.89212e-06
	324	1.5	324	1.48	324	1.22		0.384561	0.00284232	0.436581	0.00470394	4.70394	2.84232e-06
	325	1.5	325	1.48	325	1.22		0.383607	0.00254709	0.435549	0.00475067	4.75067	2.54709e-06
	325	1.5	325	1.48	325	1.22		0.382576	0.00357169	0.434598	0.00473153	4.73153	3.57169e-06
	326	1.5	326	1.48	326	1.22		0.380187	0.00296016	0.433567	0.00470081	4.70081	2.96016e-06
	326	1.5	326	1.48	326	1.22		0.377489	0.0026109	0.432544	0.00466145	4.66145	2.6109e-06
	327	1.5	327	1.48	327	1.23		0.376698	0.00144753	0.431592	0.00461987	4.61987	1.44753e-06
	327	1.5	327	1.48	327	1.23		0.375575	0.00296813	0.430596	0.00455197	4.55197	2.96813e-06
	328	1.5	328	1.48	328	1.23		0.3746	0.00143732	0.42959	0.00456168	4.56168	1.43732e-06
	328	1.5	328	1.48	328	1.23		0.373729	0.00208906	0.428579	0.00452901	4.52901	2.08906e-06
	329	1.5	329	1.48	329	1.23		0.372486	0.0021466	0.427529	0.00448849	4.48849	2.1466e-06
	329	1.5	329	1.48	329	1.23		0.37173	0.000978417	0.426604	0.00448447	4.48447	9.78417e-07
	330	1.5	330	1.48	330	1.23		0.370551	0.0025241	0.425527	0.00454786	4.54786	2.5241e-06
	330	1.5	330	1.48	330	1.24		0.369586	0.000961029	0.424583	0.00451891	4.51891	9.61029e-07
	331	1.5	331	1.48	331	1.24		0.368714	0.00166899	0.423464	0.00442343	4.42343	1.66899e-06
	331	1.5	331	1.48	331	1.24		0.367485	0.00167555	0.422581	0.00434622	4.34622	1.67555e-06
	332	1.5	332	1.48	332	1.24		0.36671	0.000536522	0.421555	0.0042901	4.2901	5.36522e-07
	332	1.5	332	1.48	332	1.24		0.365564	0.00207295	0.420574	0.0043004	4.3004	2.07295e-06
	333	1.5	333	1.48	333	1.24		0.364588	0.00053587	0.419613	0.00427895	4.27895	5.3587e-07
	333	1.5	333	1.48	333	1.24		0.363727	0.00121435	0.418675	0.00427255	4.27255	1.21435e-06
	334	1.5	334	1.48	334	1.25		0.362483	0.0012391	0.417598	0.00414785	4.14785	1.2391e-06
	334	1.5	334	1.48	334	1.25		0.361727	9.88993e-05	0.416616	0.00414918	4.14918	9.88993e-08
	335	1.5	335	1.48	335	1.25		0.360564	0.00164249	0.41555	0.00419328	4.19328	1.64249e-06
	335	1.5	335	1.48	335	1.25		0.359605	8.51119e-05	0.414548	0.00426211	4.26211	8.51119e-08
	336	1.5	336	1.48	336	1.25		0.358724	0.000784273	0.413579	0.00424242	4.24242	7.84273e-07
	336	1.5	336	1.48	336	1.25		0.357488	0.000809885	0.412648	0.00413823	4.13823	8.09885e-07
	337	1.5	337	1.48	337	1.25		0.356747	-0.000341323	0.411635	0.00419105	4.19105	-3.41323e-07
	337	1.5	337	1.48	337	1.26		0.355556	0.00119856	0.410582	0.00412864	4.12864	1.19856e-06
	338	1.5	338	1.48	338	1.26		0.354608	-0.000393141	0.409577	0.00419934	4.19934	-3.93141e-07
	338	1.5	338	1.48	338	1.26		0.353735	0.000445035	0.408636	0.00420293	4.20293	4.45035e-07
	339	1.5	339	1.48	339	1.26		0.352519	0.000318045	0.40766	0.00420135	4.20135	3.18045e-07
	339	1.5	339	1.48	339	1.26		0.35174	-0.000701913	0.406556	0.00407059	4.07059	-7.01913e-07
	340	1.5	340	1.48	340	1.26		0.350527	0.000785936	0.405567	0.00402082	4.02082	7.85936e-07
	340	1.5	340	1.48	340	1.26		0.349577	-0.00078138	0.404651	0.00404701	4.04701	-7.8138e-07
	341	1.5	341	1.48	341	1.27		0.348734	2.69268e-05	0.403597	0.00398221	3.98221	2.69268e-08
	341	1.5	341	1.48	341	1.27		0.347484	-8.58178e-05	0.402622	0.00406595	4.06595	-8.58178e-08
	342	1.5	342	1.48	342	1.27		0.346733	-0.00111873	0.401524	0.00397467	3.97467	-1.11873e-06
	342	1.5	342	1.48	342	1.27		0.345548	0.000391675	0.400597	0.0039369	3.9369	3.91675e-07
	343	1.5	343	1.48	343	1.27		0.344614	-0.00120152	0.399619	0.00394395	3.94395	-1.20152e-06
	343	1.5	343	1.48	343	1.27		0.343729	-0.000357161	0.398535	0.00387197	3.87197	-3.57161e-07
	344	1.5	344	1.48	344	1.27		0.342508	-0.000479249	0.39757	0.00386842	3.86842	-4.79249e-07
	344	1.5	344	1.48	344	1.28		0.341749	-0.00151651	0.396629	0.0038717	3.8717	-1.51651e-06
	345	1.5	345	1.48	345	1.28		0.340577	-7.29747e-06	0.395615	0.00384652	3.84652	-7.29747e-09
	345	1.5	345	1.48	345	1.28		0.339622	-0.00158667	0.394516	0.00387687	3.87687	-1.58667e-06
	346	1.5	346	1.48	346	1.28		0.338747	-0.000739231	0.393575	0.00385196	3.85196	-7.39231e-07
	346	1.5	346	1.48	346	1.28		0.337548	-0.00087696	0.392549	0.00389966	3.89966	-8.7696e-07
	347	1.5	347	1.48	347	1.28		0.336767	-0.00188801	0.39157	0.00384242	3.84242	-1.88801e-06
	347	1.5	347	1.48	347	1.28		0.335573	-0.000392885	0.390632	0.00382235	3.82235	-3.92885e-07
	348	1.5	348	1.48	348	1.29		0.334632	-0.00195826	0.389576	0.00382791	3.82791	-1.95826e-06
	348	1.5	348	1.48	348	1.29		0.333786	-0.00110724	0.388592	0.0038078	3.8078	-1.10724e-06
	349	1.5	349	1.48	349	1.29		0.332533	-0.0012446	0.387626	0.00374663	3.74663	-1.2446e-06
	349	1.5	349	1.48	349	1.29		0.331774	-0.00226721	0.386633	0.00375398	3.75398	-2.26721e-06
	350	1.5	350	1.48	350	1.29		0.330565	-0.000769948	0.385585	0.00373744	3.73744	-7.69948e-07
	350	1.5	350	1.48	350	1.29		0.329631	-0.00239566	0.384619	0.00369952	3.69952	-2.39566e-06
	351	1.5	351	1.48	351	1.3		0.32872	-0.00140128	0.38357	0.00370043	3.70043	-1.40128e-06
	351	1.5	351	1.48	351	1.3		0.327552	-0.00168462	0.382598	0.00373412	3.73412	-1.68462e-06
	352	1.5	352	1.48	352	1.3		0.32677	-0.00257624	0.381591	0.00372545	3.72545	-2.57624e-06
	352	1.5	352	1.48	352	1.3		0.325575	-0.00114614	0.380644	0.00367623	3.67623	-1.14614e-06
	353	1.5	353	1.48	353	1.3		0.324616	-0.00275624	0.379592	0.00361973	3.61973	-2.75624e-06
	353	1.5	353	1.48	353	1.3		0.323735	-0.00177482	0.37862	0.0036688	3.6688	-1.77482e-06
	354	1.5	354	1.48	354	1.3		0.322527	-0.00205446	0.377651	0.00365582	3.65582	-2.05446e-06
	354	1.5	354	1.48	354	1.31		0.32178	-0.00294396	0.37663	0.00360981	3.60981	-2.94396e-06
	355	1.5	355	1.48	355	1.31		0.320584	-0.00149473	0.375602	0.00353874	3.53874	-1.49473e-06
	355	1.5	355	1.48	355	1.31		0.319647	-0.00311699	0.37463	0.00361239	3.61239	-3.11699e-06
	356	1.5	356	1.48	356	1.31		0.318745	-0.00212389	0.373579	0.00347684	3.47684	-2.12389e-06
	356	1.5	356	1.48	356	1.31		0.317548	-0.00239904	0.372574	0.00348675	3.48675	-2.39904e-06
	357	1.5	357	1.48	357	1.31		0.316806	-0.00329414	0.371636	0.00350467	3.50467	-3.29414e-06
	357	1.5	357	1.48	357	1.31		0.315605	-0.00183868	0.370682	0.00347536	3.47536	-1.83868e-06
	358	1.5	358	1.48	358	1.32		0.314655	-0.00347274	0.369642	0.0034847	3.4847	-3.47274e-06
	358	1.5	358	1.48	358	1.32		0.313731	-0.00245726	0.368623	0.00346873	3.46873	-2.45726e-06
	359	1.5	359	1.48	359	1.32		0.31257	-0.00275887	0.367527	0.00346947	3.46947	-2.75887e-06
	359	1.5	359	1.48	359	1.32		0.311787	-0.00361658	0.366589	0.00349457	3.49457	-3.61658e-06
	360	1.5	360	1.48	360	1.32		0.310578	-0.0022025	0.36566	0.00351934	3.51934	-2.2025e-06
	360	1.5	360	1.48	360	1.32		0.309626	-0.00380646	0.364614	0.00346435	3.46435	-3.80646e-06
	361	1.5	361	1.48	361	1.32		0.308712	-0.00280969	0.363611	0.00346027	3.46027	-2.80969e-06
	361	1.5	361	1.48	361	1.32		0.307544	-0.00308812	0.362599	0.00341979	3.41979	-3.08812e-06
	362	1.5	362	1.48	362	1.32		0.306792	-0.00396557	0.361653	0.00339058	3.39058	-3.96557e-06
	362	1.5	362	1.48	362	1.33		0.305559	-0.00253001	0.360588	0.00344388	3.44388	-2.53001e-06
	363	1.5	363	1.48	363	1.33		0.304676	-0.00418898	0.3596	0.00343383	3.43383	-4.18898e-06
	363	1.5	363	1.48	363	1.33		0.303724	-0.00306876	0.358676	0.00339748	3.39748	-3.06876e-06
	364	1.5	364	1.48	364	1.33		0.302548	-0.00351009	0.357596	0.00337274	3.37274	-3.51009e-06
	364	1.5	364	1.48	364	1.33		0.301812	-0.00423704	0.356652	0.00331019	3.31019	-4.23704e-06
	365	1.5	365	1.48	365	1.33		0.300601	-0.00288579	0.355639	0.00332552	3.32552	-2.88579e-06
	365	1.5	365	1.48	365	1.33		0.299692	-0.00450648	0.354695	0.00334496	3.34496	-4.50648e-06
	366	1.5	366	1.48	366	1.33		0.298743	-0.00339143	0.353602	0.00326216	3.26216	-3.39143e-06
	366	1.5	366	1.48	366	1.33		0.297552	-0.00383802	0.352634	0.003253	3.253	-3.83802e-06
	367	1.5	367	1.48	367	1.33		0.296809	-0.00455869	0.351669	0.00323745	3.23745	-4.55869e-06
	367	1.5	367	1.48	367	1.34		0.295591	-0.00320832	0.350623	0.00328171	3.28171	-3.20832e-06
	368	1.5	368	1.48	368	1.34		0.294709	-0.00481904	0.349626	0.00316218	3.16218	-4.81904e-06
	368	1.5	368	1.48	368	1.34		0.293759	-0.00371251	0.348683	0.00314378	3.14378	-3.71251e-06
	369	1.5	369	1.48	369	1.34		0.292554	-0.00414824	0.347593	0.00314332	3.14332	-4.14824e-06
	369	1.5	369	1.48	369	1.34		0.2918	-0.00487144	0.346644	0.00316178	3.16178	-4.87144e-06
	370	1.5	370	1.48	370	1.34		0.290598	-0.00351274	0.345645	0.0031538	3.1538	-3.51274e-06
	370	1.5	370	1.48	370	1.34		0.289695	-0.00514867	0.344629	0.00307839	3.07839	-5.14867e-06
	371	1.5	371	1.48	371	1.34		0.288727	-0.00399933	0.343655	0.00307855	3.07855	-3.99933e-06
	371	1.5	371	1.48	371	1.34		0.287547	-0.00447534	0.342628	0.00310717	3.10717	-4.47534e-06
	372	1.5	372	1.48	372	1.34		0.286801	-0.00516867	0.341619	0.00310814	3.10814	-5.16867e-06
	372	1.5	372	1.48	372	1.34		0.285588	-0.00383358	0.340686	0.00308565	3.08565	-3.83358e-06
	373	1.5	373	1.48	373	1.35		0.284681	-0.0054374	0.339618	0.00304304	3.04304	-5.4374e-06
	373	1.5	373	1.48	373	1.35		0.283754	-0.00431684	0.338605	0.00300748	3.00748	-4.31684e-06
	374	1.5	374	1.48	374	1.35		0.282554	-0.00477983	0.337636	0.00299712	2.99712	-4.77983e-06
	374	1.5	374	1.48	374	1.35		0.281813	-0.00547175	0.336691	0.00300401	3.00401	-5.47175e-06
	375	1.5	375	1.48	375	1.35		0.280593	-0.00414059	0.335612	0.00296084	2.96084	-4.14059e-06
	375	1.5	375	1.48	375	1.35		0.27971	-0.00580072	0.334722	0.00292729	2.92729	-5.80072e-06
	376	1.5	376	1.48	376	1.35		0.277227	-0.0041385	0.333645	0.0029319	2.9319	-4.1385e-06
	376	1.5	376	1.48	376	1.35		0.274667	-0.00582634	0.332713	0.00290525	2.90525	-5.82634e-06
	377	1.5	377	1.48	377	1.35		0.273704	-0.00525734	0.331691	0.00291591	2.91591	-5.25734e-06
	377	1.5	377	1.48	377	1.35		0.272655	-0.00500045	0.330638	0.00287358	2.87358	-5.00045e-06
	378	1.5	378	1.48	378	1.35		0.271655	-0.00637119	0.329609	0.002855	2.855	-6.37119e-06
	378	1.5	378	1.48	378	1.35		0.270664	-0.00453887	0.328687	0.00286593	2.86593	-4.53887e-06
	379	1.5	379	1.48	379	1.35		0.269635	-0.00610855	0.327675	0.00288233	2.88233	-6.10855e-06
	379	1.5	379	1.48	379	1.36		0.268688	-0.00555648	0.326733	0.00283333	2.83333	-5.55648e-06
	380	1.5	380	1.48	380	1.36		0.267665	-0.00526873	0.325661	0.00279533	2.79533	-5.26873e-06
	380	1.5	380	1.48	380	1.36		0.266682	-0.00666473	0.324666	0.00278613	2.78613	-6.66473e-06
	381	1.5	381	1.48	381	1.36		0.265674	-0.00480751	0.323666	0.00277028	2.77028	-4.80751e-06
	381	1.5	381	1.48	381	1.36		0.26468	-0.00641014	0.32269	0.00277332	2.77332	-6.41014e-06
	382	1.5	382	1.49	382	1.36		0.263699	-0.00580227	0.321657	0.00272333	2.72333	-5.80227e-06
	382	1.5	382	1.49	382	1.36		0.262695	-0.00559088	0.320703	0.00272924	2.72924	-5.59088e-06
	383	1.5	383	1.49	383	1.36		0.261707	-0.00693706	0.319672	0.00271419	2.71419	-6.93706e-06
	383	1.5	383	1.49	383	1.36		0.260684	-0.00513681	0.318634	0.00268474	2.68474	-5.13681e-06
	384	1.5	384	1.49	384	1.36		0.259679	-0.00668228	0.317637	0.00267982	2.67982	-6.68228e-06
	384	1.5	384	1.49	384	1.36		0.258726	-0.00609639	0.316663	0.00266962	2.66962	-6.09639e-06
	385	1.5	385	1.49	385	1.36		0.2577	-0.0058478	0.315753	0.00269808	2.69808	-5.8478e-06
	385	1.5	385	1.49	385	1.36		0.256731	-0.00722276	0.314617	0.00261857	2.61857	-7.22276e-06
	386	1.5	386	1.49	386	1.36		0.255707	-0.00538737	0.313644	0.00261222	2.61222	-5.38737e-06
	386	1.5	386	1.49	386	1.36		0.254706	-0.00706027	0.312707	0.00261905	2.61905	-7.06027e-06
	387	1.5	387	1.49	387	1.36		0.253718	-0.0062835	0.311653	0.00256507	2.56507	-6.2835e-06
	387	1.5	387	1.49	387	1.36		0.252707	-0.00616613	0.310657	0.00263178	2.63178	-6.16613e-06
	388	1.5	388	1.49	388	1.37		0.251699	-0.00749971	0.309687	0.00262089	2.62089	-7.49971e-06
	388	1.5	388	1.49	388	1.37		0.250681	-0.005694	0.308634	0.00256233	2.56233	-5.694e-06
	389	1.5	389	1.49	389	1.37		0.249666	-0.00731948	0.307691	0.0025169	2.5169	-7.31948e-06
	389	1.5	389	1.49	389	1.37		0.248707	-0.00652902	0.306656	0.00249633	2.49633	-6.52902e-06
	390	1.5	390	1.49	390	1.37		0.247691	-0.0064574	0.305682	0.0025009	2.5009	-6.4574e-06
	390	1.5	390	1.49	390	1.37		0.246711	-0.00775501	0.304673	0.00249971	2.49971	-7.75501e-06
	391	1.5	391	1.49	391	1.37		0.245681	-0.00598702	0.303671	0.00246843	2.46843	-5.98702e-06
	391	1.5	391	1.49	391	1.37		0.244671	-0.00758408	0.302637	0.00244076	2.44076	-7.58408e-06
	392	1.5	392	1.49	392	1.37		0.243742	-0.00680067	0.301697	0.00243251	2.43251	-6.80067e-06
	392	1.5	392	1.49	392	1.37		0.242687	-0.00671169	0.300676	0.00242939	2.42939	-6.71169e-06
	393	1.5	393	1.49	393	1.37		0.241729	-0.0080313	0.29967	0.00244982	2.44982	-8.0313e-06
	393	1.5	393	1.49	393	1.37		0.240695	-0.00622557	0.298694	0.00240677	2.40677	-6.22557e-06
	394	1.5	394	1.49	394	1.37		0.239689	-0.0078803	0.297687	0.00241214	2.41214	-7.8803e-06
	394	1.5	394	1.49	394	1.37		0.238725	-0.0070682	0.296693	0.0023699	2.3699	-7.0682e-06
	395	1.5	395	1.49	395	1.37		0.237724	-0.00698861	0.295665	0.0023546	2.3546	-6.98861e-06
	395	1.5	395	1.49	395	1.37		0.23673	-0.00827081	0.294696	0.00233975	2.33975	-8.27081e-06
	396	1.5	396	1.49	396	1.37		0.235718	-0.00650132	0.293639	0.00230563	2.30563	-6.50132e-06
	396	1.5	396	1.49	396	1.37		0.234704	-0.00812361	0.292675	0.00233192	2.33192	-8.12361e-06
	397	1.5	397	1.49	397	1.37		0.233721	-0.00733045	0.291676	0.00229888	2.29888	-7.33045e-06
	397	1.5	397	1.49	397	1.37		0.232688	-0.00724229	0.29068	0.00227117	2.27117	-7.24229e-06
	398	1.5	398	1.49	398	1.37		0.231702	-0.00854535	0.289614	0.00224	2.24	-8.54535e-06
	398	1.5	398	1.49	398	1.37		0.230709	-0.00675189	0.288684	0.00224505	2.24505	-6.75189e-06
	399	1.5	399	1.49	399	1.38		0.229686	-0.0084733	0.28765	0.00225597	2.25597	-8.4733e-06
	399	1.5	399	1.49	399	1.38		0.228733	-0.00753519	0.286684	0.00225132	2.25132	-7.53519e-06
	400	1.5	400	1.49	400	1.38		0.227684	-0.00758007	0.285674	0.00222561	2.22561	-7.58007e-06
	400	1.5	400	1.49	400	1.38		0.226734	-0.00874972	0.284658	0.00218771	2.18771	-8.74972e-06
	401	1.5	401	1.49	401	1.38		0.225691	-0.00702937	0.283658	0.00219111	2.19111	-7.02937e-06
	401	1.5	401	1.49	401	1.38		0.224708	-0.00870576	0.282684	0.00218415	2.18415	-8.70576e-06
	402	1.5	402	1.49	402	1.38		0.223743	-0.0077637	0.281668	0.0021715	2.1715	-7.7637e-06
	402	1.5	402	1.49	402	1.38		0.222725	-0.00784563	0.280714	0.00216443	2.16443	-7.84563e-06
	403	1.5	403	1.49	403	1.38		0.221748	-0.00897314	0.279691	0.00213208	2.13208	-8.97314e-06
	403	1.5	403	1.49	403	1.38		0.220743	-0.00729079	0.27867	0.00214562	2.14562	-7.29079e-06
	404	1.5	404	1.49	404	1.38		0.21971	-0.00896171	0.277695	0.00212976	2.12976	-8.96171e-06
	404	1.5	404	1.49	404	1.38		0.218745	-0.00802057	0.2767	0.00211271	2.11271	-8.02057e-06
	405	1.5	405	1.49	405	1.38		0.217737	-0.00807692	0.275733	0.00208447	2.08447	-8.07692e-06
	405	1.5	405	1.49	405	1.38		0.216788	-0.0092434	0.274652	0.00206945	2.06945	-9.2434e-06
	406	1.5	406	1.49	406	1.38		0.21575	-0.00752131	0.273718	0.00207497	2.07497	-7.52131e-06
	406	1.5	406	1.49	406	1.38		0.214739	-0.00921906	0.272693	0.00207383	2.07383	-9.21906e-06
	407	1.5	407	1.49	407	1.38		0.213734	-0.00825614	0.271721	0.00208544	2.08544	-8.25614e-06
	407	1.5	407	1.49	407	1.38		0.212736	-0.00834542	0.270682	0.00203373	2.03373	-8.34542e-06
	408	1.5	408	1.49	408	1.38		0.211756	-0.00946138	0.269658	0.00201444	2.01444	-9.46138e-06
	408	1.5	408	1.49	408	1.38		0.210726	-0.00778277	0.268687	0.0020029	2.0029	-7.78277e-06
	409	1.5	409	1.49	409	1.38		0.209723	-0.0094699	0.267671	0.00197547	1.97547	-9.4699e-06
	409	1.5	409	1.49	409	1.38		0.208744	-0.00848623	0.26669	0.00197474	1.97474	-8.48623e-06
	410	1.5	410	1.49	410	1.38		0.2077	-0.00859142	0.265693	0.00197283	1.97283	-8.59142e-06
	410	1.5	410	1.49	410	1.38		0.206754	-0.0096954	0.264604	0.001922	1.922	-9.6954e-06
	411	1.5	411	1.49	411	1.38		0.205718	-0.00801077	0.26368	0.00193141	1.93141	-8.01077e-06
	411	1.5	411	1.49	411	1.38		0.204718	-0.00970116	0.262726	0.00195949	1.95949	-9.70116e-06
	412	1.5	412	1.49	412	1.38		0.203749	-0.00873058	0.261733	0.00192508	1.92508	-8.73058e-06
	412	1.5	412	1.49	412	1.38		0.202697	-0.00893664	0.260706	0.00190479	1.90479	-8.93664e-06
	413	1.5	413	1.49	413	1.39		0.201755	-0.00988108	0.259714	0.00191087	1.91087	-9.88108e-06
	413	1.5	413	1.49	413	1.39		0.200721	-0.0082619	0.25872	0.00189688	1.89688	-8.2619e-06
	414	1.5	414	1.49	414	1.39		0.199733	-0.00996846	0.257724	0.00186805	1.86805	-9.96846e-06
	414	1.5	414	1.49	414	1.39		0.198785	-0.00887802	0.25675	0.00185578	1.85578	-8.87802e-06
	415	1.5	415	1.49	415	1.39		0.19771	-0.0091728	0.255704	0.00183264	1.83264	-9.1728e-06
	415	1.5	415	1.49	415	1.39		0.196751	-0.0101073	0.254736	0.00177992	1.77992	-1.01073e-05
	416	1.5	416	1.49	416	1.39		0.195733	-0.0085096	0.253726	0.00170313	1.70313	-8.5096e-06
	416	1.5	416	1.49	416	1.39		0.194704	-0.0101991	0.252697	0.00171121	1.71121	-1.01991e-05
	417	1.5	417	1.49	417	1.39		0.193737	-0.00913281	0.251705	0.00176318	1.76318	-9.13281e-06
	417	1.5	417	1.49	417	1.39		0.192717	-0.00939793	0.250666	0.00176334	1.76334	-9.39793e-06
	418	1.5	418	1.49	418	1.39		0.191715	-0.0103612	0.249723	0.00174294	1.74294	-1.03612e-05
	418	1.5	418	1.49	418	1.39		0.190707	-0.00874381	0.248708	0.00173054	1.73054	-8.74381e-06
	419	1.5	419	1.49	419	1.39		0.189725	-0.0104329	0.247713	0.00171499	1.71499	-1.04329e-05
	419	1.5	419	1.49	419	1.39		0.188757	-0.00934648	0.246727	0.00169068	1.69068	-9.34648e-06
	420	1.5	420	1.49	420	1.39		0.187701	-0.00964272	0.245715	0.00169617	1.69617	-9.64272e-06
	420	1.5	420	1.49	420	1.39		0.186748	-0.0105551	0.244706	0.00166096	1.66096	-1.05551e-05
	421	1.5	421	1.49	421	1.39		0.185719	-0.0089573	0.243713	0.00165735	1.65735	-8.9573e-06
	421	1.5	421	1.49	421	1.39		0.184748	-0.0106505	0.242725	0.00164609	1.64609	-1.06505e-05
	422	1.5	422	1.49	422	1.39		0.183785	-0.00956213	0.241662	0.00161921	1.61921	-9.56213e-06
	422	1.5	422	1.49	422	1.39		0.182755	-0.00987218	0.240721	0.00162231	1.62231	-9.87218e-06
	423	1.5	423	1.49	423	1.39		0.181759	-0.0107757	0.23966	0.00161339	1.61339	-1.07757e-05
	423	1.5	423	1.49	423	1.39		0.180756	-0.00919046	0.238702	0.00159182	1.59182	-9.19046e-06
	424	1.5	424	1.49	424	1.39		0.179749	-0.0108591	0.237696	0.00159159	1.59159	-1.08591e-05
	424	1.5	424	1.49	424	1.39		0.178807	-0.00975632	0.236703	0.00156289	1.56289	-9.75632e-06
	425	1.5	425	1.49	425	1.39		0.177749	-0.0101607	0.235718	0.00155552	1.55552	-1.01607e-05
	425	1.5	425	1.49	425	1.39		0.176784	-0.0109794	0.234718	0.00156418	1.56418	-1.09794e-05
	426	1.5	426	1.49	426	1.39		0.175732	-0.00946193	0.23373	0.00155124	1.55124	-9.46193e-06
	426	1.5	426	1.49	426	1.39		0.174757	-0.0111395	0.23272	0.00153123	1.53123	-1.11395e-05
	427	1.5	427	1.49	427	1.39		0.173755	-0.00991174	0.231717	0.00149869	1.49869	-9.91174e-06
	427	1.5	427	1.49	427	1.39		0.172748	-0.0103851	0.230709	0.00146788	1.46788	-1.03851e-05
	428	1.5	428	1.49	428	1.39		0.171744	-0.0111797	0.229731	0.00146546	1.46546	-1.11797e-05
	428	1.5	428	1.49	428	1.39		0.170745	-0.00968713	0.228718	0.0014475	1.4475	-9.68713e-06
	429	1.5	429	1.49	429	1.39		0.169761	-0.011358	0.227741	0.00145424	1.45424	-1.1358e-05
	429	1.5	429	1.49	429	1.39		0.168798	-0.0101362	0.226727	0.00144557	1.44557	-1.01362e-05
	430	1.5	430	1.49	430	1.39		0.167738	-0.0105943	0.225751	0.00142543	1.42543	-1.05943e-05
	430	1.5	430	1.49	430	1.39		0.166767	-0.011404	0.224703	0.00138848	1.38848	-1.1404e-05
	431	1.5	431	1.49	431	1.39		0.165745	-0.00988859	0.223757	0.00140242	1.40242	-9.88859e-06
	431	1.5	431	1.49	431	1.39		0.16476	-0.0115654	0.22275	0.00136315	1.36315	-1.15654e-05
	432	1.5	432	1.49	432	1.39		0.163778	-0.010325	0.221759	0.00137607	1.37607	-1.0325e-05
	432	1.5	432	1.49	432	1.39		0.162747	-0.0107964	0.220747	0.00137381	1.37381	-1.07964e-05
	433	1.5	433	1.49	433	1.39		0.161784	-0.0116082	0.21975	0.00134448	1.34448	-1.16082e-05
	433	1.5	433	1.49	433	1.39		0.160762	-0.0100979	0.218783	0.00133483	1.33483	-1.00979e-05
	434	1.5	434	1.49	434	1.4		0.15976	-0.0117904	0.217756	0.00133929	1.33929	-1.17904e-05
	434	1.5	434	1.49	434	1.4		0.158808	-0.0105134	0.216773	0.00132209	1.32209	-1.05134e-05
	435	1.5	435	1.49	435	1.4		0.157782	-0.0110261	0.215741	0.0013324	1.3324	-1.10261e-05
	435	1.5	435	1.49	435	1.4		0.156765	-0.0118086	0.214764	0.00131353	1.31353	-1.18086e-05
	436	1.5	436	1.49	436	1.4		0.155748	-0.0103166	0.213755	0.00129406	1.29406	-1.03166e-05
	436	1.49	436	1.49	436	1.4		0.154762	-0.0119668	0.212761	0.00127677	1.27677	-1.19668e-05
	437	1.49	437	1.49	437	1.4		0.153767	-0.0107396	0.211743	0.00126839	1.26839	-1.07396e-05
	437	1.49	437	1.49	437	1.4		0.152725	-0.0112432	0.210773	0.00126756	1.26756	-1.12432e-05
	438	1.49	438	1.49	438	1.4		0.151793	-0.0119713	0.20975	0.00123696	1.23696	-1.19713e-05
	438	1.49	438	1.49	438	1.4		0.15076	-0.0105281	0.20875	0.00121991	1.21991	-1.05281e-05
	439	1.49	439	1.49	439	1.4		0.149746	-0.0122517	0.207741	0.00120255	1.20255	-1.22517e-05
	439	1.49	439	1.49	439	1.4		0.148798	-0.0108449	0.206762	0.00119029	1.19029	-1.08449e-05
	440	1.49	440	1.49	440	1.4		0.147762	-0.0114733	0.205748	0.00117883	1.17883	-1.14733e-05
	440	1.49	440	1.49	440	1.4		0.146769	-0.0121462	0.204767	0.00117098	1.17098	-1.21462e-05
	441	1.49	441	1.49	441	1.4		0.145792	-0.0107497	0.203747	0.00116069	1.16069	-1.07497e-05
	441	1.49	441	1.49	441	1.4		0.144805	-0.0124533	0.202756	0.00114167	1.14167	-1.24533e-05
	442	1.49	442	1.49	442	1.4		0.143824	-0.0110395	0.201734	0.0011274	1.1274	-1.10395e-05
	442	1.49	442	1.49	442	1.4		0.142782	-0.0116783	0.200764	0.0011182	1.1182	-1.16783e-05
	443	1.49	443	1.49	443	1.4		0.141828	-0.012326	0.199762	0.00110612	1.10612	-1.2326e-05
	443	1.49	443	1.49	443	1.4		0.140796	-0.0109351	0.198764	0.00110825	1.10825	-1.09351e-05
	444	1.49	444	1.49	444	1.4		0.139774	-0.0126362	0.197769	0.00109092	1.09092	-1.26362e-05
	444	1.49	444	1.49	444	1.4		0.138841	-0.0112302	0.19676	0.00108087	1.08087	-1.12302e-05
	445	1.49	445	1.49	445	1.4		0.137795	-0.0118626	0.195758	0.00106069	1.06069	-1.18626e-05
	445	1.49	445	1.49	445	1.4		0.136847	-0.012514	0.194777	0.00106517	1.06517	-1.2514e-05
	446	1.49	446	1.49	446	1.4		0.135795	-0.0111186	0.193754	0.00104328	1.04328	-1.11186e-05
	446	1.49	446	1.49	446	1.4		0.134806	-0.0128324	0.192762	0.00104061	1.04061	-1.28324e-05
	447	1.49	447	1.49	447	1.4		0.133802	-0.0113973	0.19176	0.00102582	1.02582	-1.13973e-05
	447	1.49	447	1.49	447	1.4		0.132796	-0.0120604	0.190762	0.00101971	1.01971	-1.20604e-05
	448	1.49	448	1.49	448	1.4		0.131797	-0.0126806	0.189747	0.00100701	1.00701	-1.26806e-05
	448	1.49	448	1.49	448	1.4		0.130802	-0.0113274	0.188731	0.000993202	0.993202	-1.13274e-05
	449	1.49	449	1.49	449	1.4		0.129785	-0.0130287	0.18779	0.00098479	0.98479	-1.30287e-05
	449	1.49	449	1.49	449	1.4		0.12882	-0.0115984	0.186741	0.000969202	0.969202	-1.15984e-05
	450	1.49	450	1.49	450	1.4		0.12778	-0.0122926	0.185765	0.000959067	0.959067	-1.22926e-05
	450	1.49	450	1.49	450	1.4		0.126818	-0.0128134	0.184778	0.000948893	0.948893	-1.28134e-05
	451	1.49	451	1.49	451	1.4		0.125794	-0.0115265	0.183783	0.000938035	0.938035	-1.15265e-05
	451	1.49	451	1.49	451	1.4		0.124809	-0.0132702	0.18277	0.000929897	0.929897	-1.32702e-05
	452	1.49	452	1.49	452	1.4		0.123801	-0.0117411	0.181758	0.000907752	0.907752	-1.17411e-05
	452	1.49	452	1.49	452	1.4		0.122761	-0.0125464	0.180759	0.000891992	0.891992	-1.25464e-05
	453	1.49	453	1.49	453	1.4		0.12182	-0.0129761	0.179801	0.000893407	0.893407	-1.29761e-05
	453	1.49	453	1.49	453	1.4		0.120798	-0.0117227	0.178779	0.000879291	0.879291	-1.17227e-05
	454	1.49	454	1.49	454	1.4		0.119818	-0.0134425	0.177751	0.000854757	0.854757	-1.34425e-05
	454	1.49	454	1.49	454	1.4		0.118815	-0.011904	0.17676	0.000844084	0.844084	-1.1904e-05
	455	1.49	455	1.49	455	1.4		0.117816	-0.012743	0.175778	0.000843934	0.843934	-1.2743e-05
	455	1.49	455	1.49	455	1.4		0.116852	-0.0131329	0.174778	0.000819085	0.819085	-1.31329e-05
	456	1.49	456	1.49	456	1.4		0.115813	-0.0119009	0.173761	0.00080726	0.80726	-1.19009e-05
	456	1.49	456	1.49	456	1.4		0.114792	-0.0136041	0.172812	0.000807895	0.807895	-1.36041e-05
	457	1.49	457	1.49	457	1.4		0.113797	-0.012106	0.171795	0.000803403	0.803403	-1.2106e-05
	457	1.49	457	1.49	457	1.4		0.112777	-0.0128874	0.170793	0.000777491	0.777491	-1.28874e-05
	458	1.49	458	1.49	458	1.4		0.111825	-0.0133152	0.169781	0.000781511	0.781511	-1.33152e-05
	458	1.49	458	1.49	458	1.4		0.110787	-0.0120495	0.168807	0.000764158	0.764158	-1.20495e-05
	459	1.49	459	1.49	459	1.4		0.109814	-0.0137802	0.167765	0.000752039	0.752039	-1.37802e-05
	459	1.49	459	1.49	459	1.4		0.10881	-0.0122437	0.166769	0.000729693	0.729693	-1.22437e-05
	460	1.49	460	1.49	460	1.4		0.107778	-0.0130888	0.165746	0.000732707	0.732707	-1.30888e-05
	460	1.49	460	1.49	460	1.4		0.10682	-0.0134726	0.164773	0.000708724	0.708724	-1.34726e-05
	461	1.49	461	1.49	461	1.4		0.105818	-0.0122441	0.163788	0.000711743	0.711743	-1.22441e-05
	461	1.49	461	1.49	461	1.4		0.10479	-0.0139469	0.162773	0.000706134	0.706134	-1.39469e-05
	462	1.49	462	1.49	462	1.4		0.103846	-0.0124225	0.161761	0.000697569	0.697569	-1.24225e-05
	462	1.49	462	1.49	462	1.4		0.102799	-0.0132757	0.160782	0.000687967	0.687967	-1.32757e-05
	463	1.49	463	1.49	463	1.41		0.101845	-0.0136406	0.159791	0.000669645	0.669645	-1.36406e-05
	463	1.49	463	1.49	463	1.41		0.100838	-0.0124701	0.158813	0.00066434	0.66434	-1.24701e-05
	464	1.49	464	1.49	464	1.41		0.0998395	-0.0141251	0.157826	0.000651049	0.651049	-1.41251e-05
	464	1.49	464	1.49	464	1.41		0.0988356	-0.0125316	0.156781	0.000642077	0.642077	-1.25316e-05
	465	1.49	465	1.49	465	1.41		0.097806	-0.0135097	0.155793	0.000636299	0.636299	-1.35097e-05
	465	1.49	465	1.49	465	1.41		0.0968436	-0.0137495	0.154788	0.000626979	0.626979	-1.37495e-05
	466	1.49	466	1.49	466	1.41		0.0958197	-0.012629	0.153779	0.000615845	0.615845	-1.2629e-05
	466	1.49	466	1.49	466	1.41		0.0948147	-0.0143005	0.152779	0.000601395	0.601395	-1.43005e-05
	467	1.49	467	1.49	467	1.41		0.0938195	-0.0126605	0.151763	0.000581759	0.581759	-1.26605e-05
	467	1.49	467	1.49	467	1.41		0.0928126	-0.0136835	0.150771	0.000581449	0.581449	-1.36835e-05
	468	1.49	468	1.49	468	1.41		0.0918244	-0.0138846	0.149783	0.000575177	0.575177	-1.38846e-05
	468	1.49	468	1.49	468	1.41		0.0908094	-0.0127958	0.148791	0.00055583	0.55583	-1.27958e-05
	469	1.49	469	1.49	469	1.41		0.0898303	-0.0144268	0.147795	0.000550019	0.550019	-1.44268e-05
	469	1.49	469	1.49	469	1.41		0.0888382	-0.0128444	0.14676	0.000538684	0.538684	-1.28444e-05
	470	1.49	470	1.49	470	1.41		0.0878116	-0.0138255	0.14581	0.000533682	0.533682	-1.38255e-05
	470	1.49	470	1.49	470	1.41		0.0868318	-0.0140505	0.144815	0.000507969	0.507969	-1.40505e-05
	471	1.49	471	1.49	471	1.41		0.0858359	-0.0129457	0.143821	0.000490247	0.490247	-1.29457e-05
	471	1.49	471	1.49	471	1.41		0.0848229	-0.0146073	0.142792	0.000488535	0.488535	-1.46073e-05
	472	1.49	472	1.49	472	1.41		0.0838474	-0.0129697	0.141809	0.000476993	0.476993	-1.29697e-05
	472	1.49	472	1.49	472	1.41		0.0828366	-0.0139887	0.140812	0.000460974	0.460974	-1.39887e-05
	473	1.49	473	1.49	473	1.41		0.0818522	-0.0141948	0.139847	0.000453112	0.453112	-1.41948e-05
	473	1.49	473	1.49	473	1.41		0.0808369	-0.0131075	0.138807	0.000445239	0.445239	-1.31075e-05
	474	1.49	474	1.49	474	1.41		0.0798539	-0.0147784	0.137828	0.000443815	0.443815	-1.47784e-05
	474	1.49	474	1.49	474	1.41		0.0788215	-0.013115	0.13681	0.000421925	0.421925	-1.3115e-05
	475	1.49	475	1.49	475	1.41		0.0778098	-0.0141607	0.135801	0.000413823	0.413823	-1.41607e-05
	475	1.49	475	1.49	475	1.41		0.0768506	-0.0143493	0.133281	0.000387359	0.387359	-1.43493e-05
	476	1.49	476	1.49	476	1.41		0.0758121	-0.0133459	0.130738	0.000363315	0.363315	-1.33459e-05
	476	1.49	476	1.49	476	1.41		0.0748151	-0.0149446	0.129754	0.000349284	0.349284	-1.49446e-05
	477	1.49	477	1.49	477	1.41		0.0738589	-0.0132242	0.128734	0.000338263	0.338263	-1.32242e-05
	477	1.49	477	1.49	477	1.41		0.0728094	-0.0143371	0.127733	0.000335125	0.335125	-1.43371e-05
	478	1.49	478	1.49	478	1.41		0.0718394	-0.0144491	0.126754	0.000319269	0.319269	-1.44491e-05
	478	1.49	478	1.49	478	1.41		0.0708021	-0.0134798	0.125761	0.000312082	0.312082	-1.34798e-05
	479	1.49	479	1.49	479	1.41		0.0698345	-0.0150992	0.124767	0.000302265	0.302265	-1.50992e-05
	479	1.49	479	1.49	479	1.41		0.0688435	-0.0133535	0.123753	0.000292977	0.292977	-1.33535e-05
	480	1.49	480	1.49	480	1.41		0.0678393	-0.0145073	0.122749	0.000282379	0.282379	-1.45073e-05
	480	1.49	480	1.49	480	1.41		0.0668725	-0.0145845	0.121751	0.000270498	0.270498	-1.45845e-05
	481	1.49	481	1.49	481	1.41		0.0658378	-0.0136481	0.120769	0.000257916	0.257916	-1.36481e-05
	481	1.49	481	1.49	481	1.41		0.0648294	-0.0152423	0.119772	0.000246941	0.246941	-1.52423e-05
	482	1.49	482	1.49	482	1.41		0.0638809	-0.0135101	0.118777	0.000236823	0.236823	-1.35101e-05
	482	1.49	482	1.49	482	1.41		0.0628549	-0.0146282	0.117763	0.000227914	0.227914	-1.46282e-05
	483	1.49	483	1.49	483	1.41		0.06187	-0.014733	0.116772	0.000215408	0.215408	-1.4733e-05
	483	1.49	483	1.49	483	1.41		0.0608377	-0.0137665	0.115747	0.000203258	0.203258	-1.37665e-05
	484	1.49	484	1.49	484	1.41		0.0598496	-0.0153804	0.114768	0.000194065	0.194065	-1.53804e-05
	484	1.49	484	1.49	484	1.41		0.0588926	-0.0136252	0.113731	0.000185513	0.185513	-1.36252e-05
	485	1.49	485	1.49	485	1.41		0.0578426	-0.0147821	0.112752	0.000178577	0.178577	-1.47821e-05
	485	1.49	485	1.49	485	1.41		0.056886	-0.0148615	0.111762	0.000165439	0.165439	-1.48615e-05
	486	1.49	486	1.49	486	1.41		0.0558254	-0.013919	0.110753	0.000159586	0.159586	-1.3919e-05
	486	1.49	486	1.49	486	1.41		0.0548501	-0.0155501	0.10975	0.000144367	0.144367	-1.55501e-05
	487	1.49	487	1.49	487	1.41		0.0538362	-0.0137711	0.10875	0.000133883	0.133883	-1.37711e-05
	487	1.49	487	1.49	487	1.41		0.0528598	-0.0149393	0.107746	0.000126637	0.126637	-1.49393e-05
	488	1.49	488	1.49	488	1.41		0.0518907	-0.0149758	0.106776	0.000117119	0.117119	-1.49758e-05
	488	1.49	488	1.49	488	1.41		0.0508625	-0.0140411	0.105787	0.00011045	0.11045	-1.40411e-05
	489	1.49	489	1.49	489	1.41		0.0498495	-0.0157291	0.104768	9.7535e-05	0.097535	-1.57291e-05
	489	1.49	489	1.49	489	1.41		0.0488725	-0.0138913	0.103783	8.51136e-05	0.0851136	-1.38913e-05
	490	1.49	490	1.49	490	1.41		0.0478261	-0.0151246	0.102763	7.58855e-05	0.0758855	-1.51246e-05
	490	1.49	490	1.49	490	1.41		0.0468945	-0.0150246	0.101785	6.46209e-05	0.0646209	-1.50246e-05
	491	1.49	491	1.49	491	1.41		0.0458558	-0.0142154	0.100768	5.70537e-05	0.0570537	-1.42154e-05
	491	1.49	491	1.49	491	1.41		0.044861	-0.0158553	0.0997846	4.66402e-05	0.0466402	-1.58553e-05
	492	1.49	492	1.49	492	1.41		0.0438566	-0.0139939	0.0987898	3.69161e-05	0.0369161	-1.39939e-05
	492	1.49	492	1.49	492	1.41		0.0428665	-0.0152819	0.0977888	2.7844e-05	0.027844	-1.52819e-05
	493	1.49	493	1.49	493	1.41		0.041902	-0.015155	0.0967677	1.76584e-05	0.0176584	-1.5155e-05
	493	1.49	493	1.49	493	1.41		0.0408618	-0.0143675	0.095779	9.09686e-06	0.00909686	-1.43675e-05
	494	1.49	494	1.49	494	1.41		0.0398545	-0.0159958	0.0947693	-2.40496e-06	-0.00240496	-1.59958e-05
	494	1.49	494	1.49	494	1.41		0.0388628	-0.0141369	0.0937762	-1.22107e-05	-0.0122107	-1.41369e-05
	495	1.49	495	1.49	495	1.41		0.0378447	-0.0154195	0.0927861	-2.21885e-05	-0.0221885	-1.54195e-05
	495	1.49	495	1.49	495	1.41		0.0369018	-0.0152824	0.0917864	-3.31332e-05	-0.0331332	-1.52824e-05
	496	1.49	496	1.49	496	1.41		0.0358538	-0.0144944	0.0907636	-4.1491e-05	-0.041491	-1.44944e-05
	496	1.49	496	1.49	496	1.41		0.0348513	-0.0161127	0.0897885	-5.26199e-05	-0.0526199	-1.61127e-05
	497	1.49	497	1.49	497	1.41		0.0338533	-0.0142739	0.0887621	-6.19732e-05	-0.0619732	-1.42739e-05
	497	1.49	497	1.49	497	1.41		0.0328401	-0.0155492	0.0877844	-7.17352e-05	-0.0717352	-1.55492e-05
	498	1.49	498	1.49	498	1.41		0.0318845	-0.0154168	0.0867885	-8.26166e-05	-0.0826166	-1.54168e-05
	498	1.49	498	1.49	498	1.41		0.0308538	-0.0146084	0.0857746	-9.06083e-05	-0.0906083	-1.46084e-05
	499	1.49	499	1.49	499	1.41		0.0298482	-0.016258	0.0847828	-0.000101519	-0.101519	-1.6258e-05
	499	1.49	499	1.49	499	1.41		0.0288799	-0.0143883	0.0837663	-0.000110567	-0.110567	-1.43883e-05
	500	1.49	500	1.49	500	1.41		0.027863	-0.0156766	0.0827768	-0.00011959	-0.11959	-1.56766e-05
	500	1.49	500	1.49	500	1.41		0.0269287	-0.0155139	0.0817981	-0.000129959	-0.129959	-1.55139e-05
	501	1.49	501	1.49	501	1.41		0.025894	-0.0147483	0.0808071	-0.00013745	-0.13745	-1.47483e-05
	501	1.49	501	1.49	501	1.41		0.0248885	-0.0163659	0.079796	-0.000151519	-0.151519	-1.63659e-05
	502	1.49	502	1.49	502	1.41		0.0239005	-0.0145178	0.0788105	-0.000160657	-0.160657	-1.45178e-05
	502	1.49	502	1.49	502	1.41		0.0228766	-0.0158813	0.0777762	-0.000169111	-0.169111	-1.58813e-05
	503	1.49	503	1.49	503	1.41		0.0218954	-0.0155865	0.0767992	-0.000181375	-0.181375	-1.55865e-05
	503	1.49	503	1.49	503	1.41		0.0208891	-0.0149017	0.0757809	-0.000188212	-0.188212	-1.49017e-05
	504	1.49	504	1.49	504	1.41		0.0199024	-0.0164961	0.0747982	-0.000194913	-0.194913	-1.64961e-05
	504	1.49	504	1.49	504	1.41		0.0188829	-0.0146285	0.0737798	-0.000206123	-0.206123	-1.46285e-05
	505	1.49	505	1.49	505	1.41		0.0178603	-0.0160347	0.0728085	-0.000218144	-0.218144	-1.60347e-05
	505	1.49	505	1.49	505	1.41		0.0168912	-0.0156874	0.0717907	-0.000227793	-0.227793	-1.56874e-05
	506	1.49	506	1.49	506	1.41		0.0158491	-0.0150412	0.0708079	-0.000232648	-0.232648	-1.50412e-05
	506	1.49	506	1.49	506	1.41		0.0148717	-0.0166087	0.0697995	-0.000247876	-0.247876	-1.66087e-05
	507	1.49	507	1.49	507	1.41		0.0138964	-0.0147479	0.0688025	-0.000254173	-0.254173	-1.47479e-05
	507	1.49	507	1.49	507	1.42		0.0128761	-0.0161466	0.0678094	-0.000266167	-0.266167	-1.61466e-05
	508	1.49	508	1.49	508	1.42		0.011905	-0.0158039	0.0668288	-0.000269575	-0.269575	-1.58039e-05
	508	1.49	508	1.49	508	1.42		0.0108722	-0.015164	0.0658306	-0.000284915	-0.284915	-1.5164e-05
	509	1.49	509	1.49	509	1.42		0.00991264	-0.0167067	0.0648332	-0.000294548	-0.294548	-1.67067e-05
	509	1.49	509	1.49	509	1.42		0.00891486	-0.0148679	0.0638336	-0.000305892	-0.305892	-1.48679e-05
	510	1.49	510	1.49	510	1.42		0.00788206	-0.0162594	0.0628421	-0.000317371	-0.317371	-1.62594e-05
	510	1.49	510	1.49	510	1.41		0.00693138	-0.0159269	0.061825	-0.000324717	-0.324717	-1.59269e-05
	511	1.49	511	1.49	511	1.41		0.0058778	-0.015278	0.0608644	-0.000332245	-0.332245	-1.5278e-05
	511	1.49	511	1.49	511	1.41		0.00489507	-0.016855	0.059846	-0.000350426	-0.350426	-1.6855e-05
	512	1.49	512	1.49	512	1.41		0.00388965	-0.0149862	0.0588204	-0.000360804	-0.360804	-1.49862e-05
	512	1.49	512	1.49	512	1.41		0.00289547	-0.0164165	0.0578305	-0.000367635	-0.367635	-1.64165e-05
	513	1.49	513	1.49	513	1.41		0.00191169	-0.0160257	0.0568312	-0.000378591	-0.378591	-1.60257e-05
	513	1.49	513	1.49	513	1.41		0.000883143	-0.015423	0.0558279	-0.000381141	-0.381141	-1.5423e-05
	514	1.49	514	1.49	514	1.41		-0.000107004	-0.016979	0.0548338	-0.000391469	-0.391469	-1.6979e-05
	514	1.49	514	1.49	514	1.41		-0.00110734	-0.0150889	0.0538345	-0.000403545	-0.403545	-1.50889e-05
	515	1.49	515	1.49	515	1.41		-0.00211658	-0.0165627	0.0527928	-0.000409808	-0.409808	-1.65627e-05
	515	1.49	515	1.49	515	1.41		-0.00307617	-0.0160995	0.0518292	-0.000425403	-0.425403	-1.60995e-05
	516	1.49	516	1.49	516	1.41		-0.00414822	-0.0156147	0.0508424	-0.000430943	-0.430943	-1.56147e-05
	516	1.49	516	1.49	516	1.41		-0.00509296	-0.0170463	0.0498272	-0.000440074	-0.440074	-1.70463e-05
	517	1.49	517	1.49	517	1.41		-0.00608884	-0.0151867	0.0488307	-0.000446388	-0.446388	-1.51867e-05
	517	1.49	517	1.49	517	1.41		-0.00709723	-0.016682	0.0478448	-0.000461984	-0.461984	-1.6682e-05
	518	1.49	518	1.49	518	1.41		-0.00807868	-0.0162114	0.0468436	-0.0004649	-0.4649	-1.62114e-05
	518	1.49	518	1.49	518	1.41		-0.00913863	-0.0157369	0.0458289	-0.000468022	-0.468022	-1.57369e-05
	519	1.49	519	1.49	519	1.41		-0.0100851	-0.0171632	0.0448275	-0.00048023	-0.48023	-1.71632e-05
	519	1.49	519	1.49	519	1.41		-0.0110822	-0.0153022	0.0438229	-0.00048072	-0.48072	-1.53022e-05
	520	1.49	520	1.49	520	1.41		-0.0120777	-0.0168055	0.0428345	-0.00049362	-0.49362	-1.68055e-05
	520	1.49	520	1.49	520	1.41		-0.0130712	-0.0163123	0.0418471	-0.000505575	-0.505575	-1.63123e-05
	521	1.49	521	1.49	521	1.41		-0.0141029	-0.0158601	0.0408499	-0.000507214	-0.507214	-1.58601e-05
	521	1.49	521	1.49	521	1.41		-0.0150833	-0.0172766	0.0398511	-0.00052044	-0.52044	-1.72766e-05
	522	1.49	522	1.49	522	1.41		-0.0160548	-0.0154312	0.0388444	-0.000530293	-0.530293	-1.54312e-05
	522	1.49	522	1.49	522	1.41		-0.0171078	-0.0168951	0.0378192	-0.000543167	-0.543167	-1.68951e-05
	523	1.49	523	1.49	523	1.41		-0.0180285	-0.0164251	0.0368388	-0.000549525	-0.549525	-1.64251e-05
	523	1.49	523	1.49	523	1.41		-0.0191093	-0.0159659	0.0358126	-0.000562416	-0.562416	-1.59659e-05
	524	1.49	524	1.49	524	1.42		-0.020057	-0.0173975	0.0348481	-0.000571498	-0.571498	-1.73975e-05
	524	1.49	524	1.49	524	1.42		-0.0210877	-0.0155302	0.0338325	-0.00058404	-0.58404	-1.55302e-05
	525	1.49	525	1.49	525	1.42		-0.0220708	-0.0170334	0.0328511	-0.000591043	-0.591043	-1.70334e-05
	525	1.49	525	1.49	525	1.42		-0.0230754	-0.0165379	0.031824	-0.000604363	-0.604363	-1.65379e-05
	526	1.49	526	1.49	526	1.42		-0.0241065	-0.0160906	0.030836	-0.000603287	-0.603287	-1.60906e-05
	526	1.49	526	1.49	526	1.42		-0.0250626	-0.0175105	0.0298499	-0.000610913	-0.610913	-1.75105e-05
	527	1.49	527	1.49	527	1.42		-0.0260585	-0.0156473	0.0288468	-0.00062142	-0.62142	-1.56473e-05
	527	1.49	527	1.49	527	1.42		-0.0270867	-0.017181	0.0278628	-0.000624539	-0.624539	-1.7181e-05
	528	1.49	528	1.49	528	1.42		-0.0280713	-0.0165667	0.026878	-0.000641341	-0.641341	-1.65667e-05
	528	1.49	528	1.49	528	1.42		-0.029067	-0.0162743	0.0258736	-0.000651798	-0.651798	-1.62743e-05
	529	1.49	529	1.49	529	1.42		-0.0300815	-0.0176111	0.0248523	-0.000662427	-0.662427	-1.76111e-05
	529	1.49	529	1.49	529	1.42		-0.0310502	-0.0157536	0.0238876	-0.000668519	-0.668519	-1.57536e-05
	530	1.49	530	1.49	530	1.42		-0.0320805	-0.0172977	0.0228609	-0.000687164	-0.687164	-1.72977e-05
	530	1.49	530	1.49	530	1.42		-0.0330653	-0.0166755	0.0218869	-0.000689871	-0.689871	-1.66755e-05
	531	1.49	531	1.49	531	1.42		-0.0340833	-0.0163821	0.02087	-0.000702688	-0.702688	-1.63821e-05
	531	1.49	531	1.49	531	1.42		-0.0350465	-0.0177326	0.0199149	-0.000722856	-0.722856	-1.77326e-05
	532	1.49	532	1.49	532	1.42		-0.0360818	-0.0158506	0.0188681	-0.000728078	-0.728078	-1.58506e-05
	532	1.49	532	1.49	532	1.42		-0.0370671	-0.0174121	0.0178917	-0.000737059	-0.737059	-1.74121e-05
	533	1.49	533	1.49	533	1.42		-0.0380564	-0.0167754	0.0168585	-0.000736957	-0.736957	-1.67754e-05
	533	1.49	533	1.49	533	1.42		-0.0390817	-0.0165136	0.0158565	-0.000735717	-0.735717	-1.65136e-05
	534	1.49	534	1.49	534	1.42		-0.0400893	-0.0178295	0.014856	-0.000741587	-0.741587	-1.78295e-05
	534	1.49	534	1.49	534	1.42		-0.0410765	-0.01598	0.0138896	-0.000755328	-0.755328	-1.598e-05
	535	1.49	535	1.49	535	1.42		-0.0421073	-0.0175063	0.0128549	-0.000779059	-0.779059	-1.75063e-05
	535	1.49	535	1.49	535	1.42		-0.0430729	-0.0168865	0.0118976	-0.000778903	-0.778903	-1.68865e-05
	536	1.49	536	1.49	536	1.42		-0.0441112	-0.0166081	0.0108903	-0.000789981	-0.789981	-1.66081e-05
	536	1.49	536	1.49	536	1.42		-0.0450763	-0.0179532	0.009905	-0.000797502	-0.797502	-1.79532e-05
	537	1.49	537	1.49	537	1.42		-0.046093	-0.0160861	0.00891528	-0.000816408	-0.816408	-1.60861e-05
	537	1.49	537	1.49	537	1.42		-0.0470823	-0.0176305	0.00786976	-0.000829573	-0.829573	-1.76305e-05
	538	1.49	538	1.49	538	1.42		-0.0480419	-0.0170047	0.00685394	-0.000832204	-0.832204	-1.70047e-05
	538	1.49	538	1.49	538	1.42		-0.0490874	-0.0167244	0.00584215	-0.000846037	-0.846037	-1.67244e-05
	539	1.49	539	1.49	539	1.42		-0.0500595	-0.018049	0.00485604	-0.000848368	-0.848368	-1.8049e-05
	539	1.49	539	1.49	539	1.42		-0.051063	-0.0161922	0.0038958	-0.000861581	-0.861581	-1.61922e-05
	540	1.49	540	1.49	540	1.42		-0.0520678	-0.017817	0.00288126	-0.000854168	-0.854168	-1.7817e-05
	540	1.49	540	1.49	540	1.42		-0.0530121	-0.0169931	0.00189281	-0.000881943	-0.881943	-1.69931e-05
	541	1.49	541	1.49	541	1.42		-0.0540307	-0.0168869	0.000889083	-0.00089033	-0.89033	-1.68869e-05
	541	1.49	541	1.49	541	1.42		-0.0550442	-0.018156	-0.000100852	-0.000881169	-0.881169	-1.8156e-05
	542	1.49	542	1.49	542	1.42		-0.0560384	-0.0163496	-0.00109758	-0.000886896	-0.886896	-1.63496e-05
	542	1.49	542	1.49	542	1.42		-0.0570639	-0.0179174	-0.00208709	-0.000894194	-0.894194	-1.79174e-05
	543	1.49	543	1.49	543	1.42		-0.05799	-0.0171292	-0.00310185	-0.000904892	-0.904892	-1.71292e-05
	543	1.49	543	1.49	543	1.42		-0.0590417	-0.016976	-0.00412046	-0.000906361	-0.906361	-1.6976e-05
	544	1.49	544	1.49	544	1.42		-0.0600331	-0.0182852	-0.00510802	-0.000923164	-0.923164	-1.82852e-05
	544	1.49	544	1.49	544	1.42		-0.0610684	-0.0164421	-0.00611578	-0.000918491	-0.918491	-1.64421e-05
	545	1.49	545	1.49	545	1.42		-0.0620601	-0.0180524	-0.00710635	-0.000951632	-0.951632	-1.80524e-05
	545	1.49	545	1.49	545	1.42		-0.0630216	-0.0172031	-0.0081105	-0.0009514	-0.9514	-1.72031e-05
	546	1.49	546	1.49	546	1.42		-0.0640427	-0.0171195	-0.00912441	-0.000949341	-0.949341	-1.71195e-05
	546	1.49	546	1.49	546	1.42		-0.0650265	-0.0183695	-0.0101474	-0.000969859	-0.969859	-1.83695e-05
	547	1.49	547	1.49	547	1.42		-0.0660415	-0.0165712	-0.0110913	-0.000973264	-0.973264	-1.65712e-05
	547	1.49	547	1.49	547	1.42		-0.0670556	-0.0181558	-0.0120898	-0.000990196	-0.990196	-1.81558e-05
	548	1.49	548	1.49	548	1.42		-0.0679982	-0.0173299	-0.0131062	-0.000988213	-0.988213	-1.73299e-05
	548	1.49	548	1.49	548	1.42		-0.0690654	-0.0172185	-0.014104	-0.00100384	-1.00384	-1.72185e-05
	549	1.49	549	1.49	549	1.42		-0.0700167	-0.0184893	-0.0150702	-0.000999644	-0.999644	-1.84893e-05
	549	1.49	549	1.49	549	1.42		-0.0710348	-0.0166761	-0.0160542	-0.00101917	-1.01917	-1.66761e-05
	550	1.49	550	1.49	550	1.42		-0.0720411	-0.0182839	-0.0170853	-0.00103944	-1.03944	-1.82839e-05
	550	1.49	550	1.49	550	1.42		-0.0729897	-0.0174228	-0.0180907	-0.00107191	-1.07191	-1.74228e-05
	551	1.49	551	1.49	551	1.42		-0.0740556	-0.0173501	-0.0204569	-0.00109124	-1.09124	-1.73501e-05
	551	1.49	551	1.49	551	1.42		-0.0750067	-0.0186078	-0.0230603	-0.00110158	-1.10158	-1.86078e-05
	552	1.49	552	1.49	552	1.42		-0.0760325	-0.0168012	-0.0240577	-0.00110335	-1.10335	-1.68012e-05
	552	1.49	552	1.49	552	1.42		-0.0770434	-0.0184754	-0.0250709	-0.00112941	-1.12941	-1.84754e-05
	553	1.49	553	1.49	553	1.42		-0.0780234	-0.017492	-0.0260433	-0.0011183	-1.1183	-1.7492e-05
	553	1.49	553	1.49	553	1.42		-0.0790629	-0.0175362	-0.0270697	-0.00110469	-1.10469	-1.75362e-05
	554	1.49	554	1.49	554	1.42		-0.0800306	-0.0186609	-0.0280524	-0.00112498	-1.12498	-1.86609e-05
	554	1.49	554	1.49	554	1.42		-0.0810343	-0.0169294	-0.0290685	-0.00112033	-1.12033	-1.69294e-05
	555	1.49	555	1.49	555	1.42		-0.082047	-0.0185693	-0.0300389	-0.00113791	-1.13791	-1.85693e-05
	555	1.49	555	1.49	555	1.42		-0.0830174	-0.0176162	-0.0310407	-0.00116452	-1.16452	-1.76162e-05
	556	1.49	556	1.49	556	1.42		-0.0840375	-0.0176442	-0.0320453	-0.00117585	-1.17585	-1.76442e-05
	556	1.49	556	1.49	556	1.42		-0.0849941	-0.0187813	-0.0330819	-0.00119443	-1.19443	-1.87813e-05
	557	1.49	557	1.49	557	1.42		-0.0860449	-0.017032	-0.0340376	-0.00119989	-1.19989	-1.7032e-05
	557	1.49	557	1.49	557	1.42		-0.0870486	-0.0187233	-0.035021	-0.00118679	-1.18679	-1.87233e-05
	558	1.49	558	1.49	558	1.42		-0.0880371	-0.017735	-0.0360595	-0.00121723	-1.21723	-1.7735e-05
	558	1.49	558	1.49	558	1.42		-0.0890431	-0.0177651	-0.0370512	-0.00123719	-1.23719	-1.77651e-05
	559	1.49	559	1.49	559	1.42		-0.0899957	-0.0188935	-0.038032	-0.00124615	-1.24615	-1.88935e-05
	559	1.49	559	1.49	559	1.42		-0.09102	-0.0171748	-0.0390586	-0.00124721	-1.24721	-1.71748e-05
	560	1.49	560	1.49	560	1.42		-0.0920168	-0.0188199	-0.0400509	-0.00124923	-1.24923	-1.88199e-05
	560	1.49	560	1.49	560	1.42		-0.0929919	-0.017849	-0.0410391	-0.00125458	-1.25458	-1.7849e-05
	561	1.49	561	1.49	561	1.42		-0.0940221	-0.0178969	-0.0420498	-0.00125655	-1.25655	-1.78969e-05
	561	1.49	561	1.49	561	1.42		-0.0949789	-0.0189966	-0.0430623	-0.00124123	-1.24123	-1.89966e-05
	562	1.49	562	1.49	562	1.42		-0.0959822	-0.0172969	-0.0440524	-0.00125828	-1.25828	-1.72969e-05
	562	1.49	562	1.49	562	1.42		-0.0970269	-0.0189446	-0.0450182	-0.00129817	-1.29817	-1.89446e-05
	563	1.49	563	1.49	563	1.42		-0.0979905	-0.0179815	-0.0460344	-0.00130583	-1.30583	-1.79815e-05
	563	1.49	563	1.49	563	1.42		-0.0990501	-0.0180283	-0.0470313	-0.0013458	-1.3458	-1.80283e-05
	564	1.49	564	1.49	564	1.42		-0.0999785	-0.0191476	-0.0480342	-0.00134648	-1.34648	-1.91476e-05
	564	1.49	564	1.49	564	1.42		-0.101062	-0.0174131	-0.0490148	-0.00133696	-1.33696	-1.74131e-05
	565	1.49	565	1.49	565	1.42		-0.102039	-0.019134	-0.0500196	-0.00134983	-1.34983	-1.9134e-05
	565	1.49	565	1.49	565	1.42		-0.103044	-0.018017	-0.0509794	-0.00135328	-1.35328	-1.8017e-05
	566	1.49	566	1.49	566	1.42		-0.104044	-0.0182734	-0.0520436	-0.00135651	-1.35651	-1.82734e-05
	566	1.49	566	1.49	566	1.42		-0.105015	-0.0191922	-0.0530253	-0.00135711	-1.35711	-1.91922e-05
	567	1.49	567	1.49	567	1.42		-0.105987	-0.0175637	-0.0540241	-0.00135115	-1.35115	-1.75637e-05
	567	1.49	567	1.49	567	1.42		-0.107027	-0.0192315	-0.0549571	-0.00136292	-1.36292	-1.92315e-05
	568	1.49	568	1.49	568	1.42		-0.107984	-0.0181458	-0.0560203	-0.00135993	-1.35993	-1.81458e-05
	568	1.49	568	1.49	568	1.42		-0.109051	-0.0183793	-0.056975	-0.00134542	-1.34542	-1.83793e-05
	569	1.49	569	1.49	569	1.42		-0.109997	-0.0193277	-0.0580044	-0.00136672	-1.36672	-1.93277e-05
	569	1.49	569	1.49	569	1.42		-0.111029	-0.0176978	-0.0590107	-0.0013816	-1.3816	-1.76978e-05
	570	1.49	570	1.49	570	1.42		-0.112026	-0.0193588	-0.0600083	-0.00139262	-1.39262	-1.93588e-05
	570	1.49	570	1.49	570	1.42		-0.112987	-0.0182666	-0.0610235	-0.00137116	-1.37116	-1.82666e-05
	571	1.49	571	1.49	571	1.42		-0.11403	-0.0185292	-0.0619915	-0.00140332	-1.40332	-1.85292e-05
	571	1.49	571	1.49	571	1.42		-0.114962	-0.0194443	-0.0630458	-0.00142133	-1.42133	-1.94443e-05
	572	1.49	572	1.49	572	1.42		-0.116016	-0.0178145	-0.0640115	-0.00142393	-1.42393	-1.78145e-05
	572	1.49	572	1.49	572	1.42		-0.117001	-0.0195041	-0.0650121	-0.00144022	-1.44022	-1.95041e-05
	573	1.49	573	1.49	573	1.42		-0.118005	-0.018386	-0.0659948	-0.00141697	-1.41697	-1.8386e-05
	573	1.49	573	1.49	573	1.42		-0.11904	-0.0186836	-0.0670308	-0.00144147	-1.44147	-1.86836e-05
	574	1.49	574	1.49	574	1.42		-0.120027	-0.0195658	-0.0680459	-0.00145339	-1.45339	-1.95658e-05
	574	1.49	574	1.49	574	1.42		-0.121025	-0.0179658	-0.0690053	-0.00147483	-1.47483	-1.79658e-05
	575	1.49	575	1.49	575	1.42		-0.122042	-0.0196217	-0.0699864	-0.00148636	-1.48636	-1.96217e-05
	575	1.49	575	1.49	575	1.42		-0.123008	-0.0185372	-0.0710253	-0.00146885	-1.46885	-1.85372e-05
	576	1.49	576	1.49	576	1.42		-0.124042	-0.0188038	-0.0720543	-0.00148551	-1.48551	-1.88038e-05
	576	1.49	576	1.49	576	1.42		-0.124988	-0.019724	-0.073006	-0.00148729	-1.48729	-1.9724e-05
	577	1.49	577	1.49	577	1.42		-0.126027	-0.0180838	-0.0740384	-0.00148236	-1.48236	-1.80838e-05
	577	1.49	577	1.49	577	1.42		-0.126999	-0.0198483	-0.0750154	-0.00150728	-1.50728	-1.98483e-05
	578	1.49	578	1.49	578	1.42		-0.127992	-0.0185873	-0.0759705	-0.00150389	-1.50389	-1.85873e-05
	578	1.49	578	1.49	578	1.42		-0.128997	-0.0190292	-0.0770114	-0.00151023	-1.51023	-1.90292e-05
	579	1.49	579	1.49	579	1.42		-0.130006	-0.0198186	-0.0780348	-0.00151701	-1.51701	-1.98186e-05
	579	1.49	579	1.49	579	1.42		-0.131007	-0.0183006	-0.0790065	-0.001535	-1.535	-1.83006e-05
	580	1.49	580	1.49	580	1.42		-0.132021	-0.0199484	-0.0799911	-0.00153787	-1.53787	-1.99484e-05
	580	1.49	580	1.49	580	1.42		-0.132955	-0.0187142	-0.0810319	-0.00153841	-1.53841	-1.87142e-05
	581	1.49	581	1.49	581	1.42		-0.133972	-0.0191729	-0.0820177	-0.00153926	-1.53926	-1.91729e-05
	581	1.49	581	1.49	581	1.42		-0.134957	-0.0199553	-0.0830155	-0.00155484	-1.55484	-1.99553e-05
	582	1.49	582	1.49	582	1.42		-0.135965	-0.0184388	-0.0839774	-0.00158152	-1.58152	-1.84388e-05
	582	1.49	582	1.49	582	1.42		-0.136979	-0.020095	-0.0849966	-0.00157993	-1.57993	-2.0095e-05
	583	1.49	583	1.49	583	1.42		-0.137962	-0.0188677	-0.0860432	-0.00158831	-1.58831	-1.88677e-05
	583	1.49	583	1.49	583	1.42		-0.138999	-0.0193123	-0.0870285	-0.00157598	-1.57598	-1.93123e-05
	584	1.49	584	1.49	584	1.42		-0.139986	-0.0201147	-0.0880133	-0.00159464	-1.59464	-2.01147e-05
	584	1.49	584	1.49	584	1.42		-0.141006	-0.0185787	-0.0889718	-0.00158923	-1.58923	-1.85787e-05
	585	1.49	585	1.49	585	1.42		-0.142013	-0.0202595	-0.0899402	-0.00160062	-1.60062	-2.02595e-05
	585	1.49	585	1.49	585	1.42		-0.142992	-0.0190085	-0.0909592	-0.0016323	-1.6323	-1.90085e-05
	586	1.49	586	1.49	586	1.42		-0.144008	-0.0194809	-0.0920159	-0.00163958	-1.63958	-1.94809e-05
	586	1.49	586	1.49	586	1.42		-0.144988	-0.0202331	-0.0929812	-0.00164505	-1.64505	-2.02331e-05
	587	1.49	587	1.49	587	1.42		-0.146016	-0.0187516	-0.0939472	-0.00163961	-1.63961	-1.87516e-05
	587	1.49	587	1.49	587	1.42		-0.147004	-0.0204009	-0.0949957	-0.00165536	-1.65536	-2.04009e-05
	588	1.49	588	1.49	588	1.42		-0.147953	-0.0191718	-0.0959708	-0.00165865	-1.65865	-1.91718e-05
	588	1.49	588	1.49	588	1.42		-0.149005	-0.0196239	-0.0970048	-0.00168103	-1.68103	-1.96239e-05
	589	1.49	589	1.49	589	1.42		-0.149983	-0.0204257	-0.0979708	-0.00168723	-1.68723	-2.04257e-05
	589	1.49	589	1.49	589	1.42		-0.15099	-0.0189095	-0.0990114	-0.00167595	-1.67595	-1.89095e-05
	590	1.49	590	1.49	590	1.42		-0.151978	-0.0206368	-0.0999662	-0.00168339	-1.68339	-2.06368e-05
	590	1.49	590	1.49	590	1.42		-0.152963	-0.0192533	-0.101013	-0.00168338	-1.68338	-1.92533e-05
	591	1.49	591	1.49	591	1.42		-0.153986	-0.0198576	-0.101959	-0.00169718	-1.69718	-1.98576e-05
	591	1.49	591	1.49	591	1.42		-0.154975	-0.020532	-0.103021	-0.00168734	-1.68734	-2.0532e-05
	592	1.49	592	1.49	592	1.42		-0.155985	-0.0191214	-0.103999	-0.00169923	-1.69923	-1.91214e-05
	592	1.48	592	1.49	592	1.42		-0.15702	-0.0208226	-0.104977	-0.00171577	-1.71577	-2.08226e-05
	593	1.48	593	1.49	593	1.42		-0.157968	-0.0194024	-0.105975	-0.001694	-1.694	-1.94024e-05
	593	1.48	593	1.49	593	1.42		-0.158991	-0.0200225	-0.107001	-0.0017255	-1.7255	-2.00225e-05
	594	1.47	594	1.49	594	1.42		-0.159967	-0.0206883	-0.108022	-0.00172245	-1.72245	-2.06883e-05
	594	1.47	594	1.49	594	1.42		-0.160993	-0.0192764	-0.108948	-0.00172098	-1.72098	-1.92764e-05
	595	1.47	595	1.49	595	1.42		-0.162004	-0.0209682	-0.109967	-0.00172959	-1.72959	-2.09682e-05
	595	1.47	595	1.49	595	1.42		-0.162938	-0.0195846	-0.110971	-0.00175706	-1.75706	-1.95846e-05
	596	1.47	596	1.49	596	1.42		-0.163983	-0.0201933	-0.112006	-0.00175603	-1.75603	-2.01933e-05
	596	1.48	596	1.49	596	1.42		-0.164965	-0.0208535	-0.112981	-0.0017776	-1.7776	-2.08535e-05
	597	1.48	597	1.49	597	1.42		-0.166013	-0.0194444	-0.113993	-0.0017583	-1.7583	-1.94444e-05
	597	1.48	597	1.49	597	1.42		-0.166975	-0.0211784	-0.114942	-0.00177074	-1.77074	-2.11784e-05
	598	1.48	598	1.49	598	1.42		-0.167924	-0.0197218	-0.115974	-0.00178421	-1.78421	-1.97218e-05
	598	1.48	598	1.49	598	1.42		-0.168934	-0.0203792	-0.117001	-0.00180459	-1.80459	-2.03792e-05
	599	1.48	599	1.49	599	1.42		-0.169932	-0.0210247	-0.118005	-0.00180402	-1.80402	-2.10247e-05
	599	1.48	599	1.49	599	1.42		-0.170929	-0.0196505	-0.118982	-0.00180835	-1.80835	-1.96505e-05
	600	1.48	600	1.49	600	1.42		-0.171967	-0.0213472	-0.119965	-0.00181096	-1.81096	-2.13472e-05
	600	1.48	600	1.49	600	1.42		-0.172914	-0.0199392	-0.120965	-0.00180052	-1.80052	-1.99392e-05
	601	1.48	601	1.49	601	1.42		-0.173953	-0.0205668	-0.121979	-0.00179035	-1.79035	-2.05668e-05
	601	1.48	601	1.49	601	1.42		-0.17489	-0.0212165	-0.12301	-0.00177195	-1.77195	-2.12165e-05
	602	1.48	602	1.49	602	1.42		-0.175939	-0.0198375	-0.123975	-0.00180389	-1.80389	-1.98375e-05
	602	1.48	602	1.49	602	1.42		-0.176946	-0.0215655	-0.124948	-0.00184974	-1.84974	-2.15655e-05
	603	1.48	603	1.49	603	1.42		-0.177937	-0.0201154	-0.125985	-0.00184825	-1.84825	-2.01154e-05
	603	1.48	603	1.49	603	1.42		-0.178987	-0.0208911	-0.126968	-0.00184446	-1.84446	-2.08911e-05
	604	1.48	604	1.49	604	1.42		-0.179945	-0.0213286	-0.128009	-0.0018481	-1.8481	-2.13286e-05
	604	1.48	604	1.49	604	1.42		-0.180948	-0.0200482	-0.128962	-0.00184398	-1.84398	-2.00482e-05
	605	1.48	605	1.49	605	1.42		-0.181954	-0.0217977	-0.129953	-0.00184484	-1.84484	-2.17977e-05
	605	1.48	605	1.49	605	1.42		-0.182933	-0.0202763	-0.130951	-0.00183946	-1.83946	-2.02763e-05
	606	1.48	606	1.49	606	1.42		-0.18396	-0.0210908	-0.131993	-0.00185417	-1.85417	-2.10908e-05
	606	1.48	606	1.49	606	1.42		-0.184898	-0.0215137	-0.132978	-0.0018635	-1.8635	-2.15137e-05
	607	1.48	607	1.49	607	1.42		-0.185947	-0.020284	-0.133928	-0.00187187	-1.87187	-2.0284e-05
	607	1.48	607	1.49	607	1.42		-0.186964	-0.0219971	-0.134928	-0.00186746	-1.86746	-2.19971e-05
	608	1.48	608	1.49	608	1.42		-0.187912	-0.0204904	-0.135991	-0.00184553	-1.84553	-2.04904e-05
	608	1.48	608	1.49	608	1.42		-0.188958	-0.0212964	-0.136966	-0.00184884	-1.84884	-2.12964e-05
	609	1.48	609	1.49	609	1.42		-0.189919	-0.0217417	-0.137981	-0.0018645	-1.8645	-2.17417e-05
	609	1.48	609	1.49	609	1.42		-0.190958	-0.0204768	-0.138982	-0.00190333	-1.90333	-2.04768e-05
	610	1.48	610	1.49	610	1.43		-0.191901	-0.0222183	-0.139966	-0.00191069	-1.91069	-2.22183e-05
	610	1.49	610	1.49	610	1.43		-0.192922	-0.020688	-0.140963	-0.00189884	-1.89884	-2.0688e-05
	611	1.49	611	1.49	611	1.43		-0.193971	-0.0215184	-0.141997	-0.00190254	-1.90254	-2.15184e-05
	611	1.49	611	1.49	611	1.43		-0.194889	-0.0219454	-0.142969	-0.00192132	-1.92132	-2.19454e-05
	612	1.49	612	1.49	612	1.43		-0.195943	-0.0207133	-0.143929	-0.0019215	-1.9215	-2.07133e-05
	612	1.49	612	1.49	612	1.43		-0.196948	-0.0224454	-0.144947	-0.00189584	-1.89584	-2.24454e-05
	613	1.49	613	1.49	613	1.43		-0.197944	-0.020919	-0.145973	-0.00192538	-1.92538	-2.0919e-05
	613	1.49	613	1.49	613	1.43		-0.198961	-0.0217718	-0.146976	-0.00194737	-1.94737	-2.17718e-05
	614	1.49	614	1.49	614	1.43		-0.199931	-0.0221855	-0.147957	-0.00194698	-1.94698	-2.21855e-05
	614	1.49	614	1.49	614	1.43		-0.200935	-0.0209498	-0.148977	-0.00191411	-1.91411	-2.09498e-05
	615	1.49	615	1.49	615	1.43		-0.201948	-0.0227024	-0.14998	-0.00192898	-1.92898	-2.27024e-05
	615	1.49	615	1.49	615	1.43		-0.202917	-0.0211474	-0.15096	-0.00197694	-1.97694	-2.11474e-05
	616	1.49	616	1.49	616	1.43		-0.203968	-0.0221136	-0.151939	-0.00200008	-2.00008	-2.21136e-05
	616	1.49	616	1.49	616	1.43		-0.204909	-0.0223752	-0.152953	-0.00200913	-2.00913	-2.23752e-05
	617	1.49	617	1.49	617	1.43		-0.205946	-0.0212538	-0.153924	-0.00199653	-1.99653	-2.12538e-05
	617	1.49	617	1.49	617	1.43		-0.206903	-0.0229456	-0.154932	-0.00198304	-1.98304	-2.29456e-05
	618	1.49	618	1.49	618	1.43		-0.207921	-0.0213566	-0.155955	-0.00197735	-1.97735	-2.13566e-05
	618	1.49	618	1.49	618	1.43		-0.208921	-0.0223756	-0.156958	-0.00198589	-1.98589	-2.23756e-05
	619	1.49	619	1.49	619	1.43		-0.209902	-0.0226147	-0.157982	-0.00197798	-1.97798	-2.26147e-05
	619	1.49	619	1.49	619	1.43		-0.210907	-0.0215271	-0.158995	-0.00199953	-1.99953	-2.15271e-05
	620	1.49	620	1.49	620	1.43		-0.211916	-0.0231873	-0.159983	-0.00200775	-2.00775	-2.31873e-05
	620	1.49	620	1.49	620	1.43		-0.21288	-0.0216285	-0.160947	-0.00201881	-2.01881	-2.16285e-05
	621	1.49	621	1.49	621	1.43		-0.213924	-0.022619	-0.16193	-0.00200422	-2.00422	-2.2619e-05
	621	1.49	621	1.49	621	1.43		-0.214859	-0.0228837	-0.162941	-0.00200666	-2.00666	-2.28837e-05
	622	1.49	622	1.49	622	1.43		-0.21591	-0.0217923	-0.163957	-0.00199154	-1.99154	-2.17923e-05
	622	1.49	622	1.49	622	1.43		-0.216896	-0.0234826	-0.165009	-0.00200544	-2.00544	-2.34826e-05
	623	1.49	623	1.49	623	1.43		-0.217906	-0.0218948	-0.165991	-0.00201265	-2.01265	-2.18948e-05
	623	1.49	623	1.49	623	1.43		-0.21893	-0.0229221	-0.16694	-0.00201253	-2.01253	-2.29221e-05
	624	1.49	624	1.49	624	1.43		-0.219906	-0.0231462	-0.167913	-0.00203013	-2.03013	-2.31462e-05
	624	1.49	624	1.49	624	1.43		-0.220928	-0.022094	-0.168915	-0.00207595	-2.07595	-2.2094e-05
	625	1.49	625	1.49	625	1.43		-0.221895	-0.023773	-0.169957	-0.0020341	-2.0341	-2.3773e-05
	625	1.49	625	1.49	625	1.43		-0.222897	-0.0221797	-0.170905	-0.00200447	-2.00447	-2.21797e-05
	626	1.49	626	1.49	626	1.43		-0.223906	-0.0232211	-0.171932	-0.0020255	-2.0255	-2.32211e-05
	626	1.49	626	1.49	626	1.43		-0.224896	-0.0234488	-0.172875	-0.00205758	-2.05758	-2.34488e-05
	627	1.49	627	1.49	627	1.43		-0.225921	-0.0224076	-0.173895	-0.00203168	-2.03168	-2.24076e-05
	627	1.49	627	1.49	627	1.43		-0.226908	-0.0240631	-0.174913	-0.0020545	-2.0545	-2.40631e-05
	628	1.49	628	1.49	628	1.43		-0.227879	-0.0224934	-0.175937	-0.00205193	-2.05193	-2.24934e-05
	628	1.49	628	1.49	628	1.43		-0.228937	-0.0235731	-0.176978	-0.00201051	-2.01051	-2.35731e-05
	629	1.49	629	1.49	629	1.43		-0.229884	-0.0237366	-0.177918	-0.00193709	-1.93709	-2.37366e-05
	629	1.49	629	1.49	629	1.43		-0.230915	-0.0227815	-0.178932	-0.00192724	-1.92724	-2.27815e-05
	630	1.49	630	1.49	630	1.43		-0.231886	-0.0244498	-0.179943	-0.0019476	-1.9476	-2.44498e-05
	630	1.49	630	1.49	630	1.43		-0.232899	-0.0227429	-0.180957	-0.00193312	-1.93312	-2.27429e-05
	631	1.49	631	1.49	631	1.43		-0.233905	-0.0239302	-0.181907	-0.00195496	-1.95496	-2.39302e-05
	631	1.49	631	1.49	631	1.43		-0.234885	-0.02405	-0.182906	-0.00195022	-1.95022	-2.405e-05
	632	1.49	632	1.49	632	1.43		-0.23591	-0.0231273	-0.183936	-0.00197193	-1.97193	-2.31273e-05
	632	1.49	632	1.49	632	1.43		-0.236932	-0.024779	-0.184889	-0.00199014	-1.99014	-2.4779e-05
	633	1.49	633	1.49	633	1.43		-0.23788	-0.0230971	-0.185906	-0.00201488	-2.01488	-2.30971e-05
	633	1.49	633	1.49	633	1.43		-0.23892	-0.0242573	-0.186942	-0.0020179	-2.0179	-2.42573e-05
	634	1.49	634	1.49	634	1.43		-0.23989	-0.0244034	-0.187916	-0.00204601	-2.04601	-2.44034e-05
	634	1.49	634	1.49	634	1.43		-0.24093	-0.0234731	-0.188934	-0.00200539	-2.00539	-2.34731e-05
	635	1.49	635	1.49	635	1.43		-0.241917	-0.0251334	-0.189879	-0.00200093	-2.00093	-2.51334e-05
	635	1.49	635	1.49	635	1.43		-0.242893	-0.0234486	-0.190922	-0.00198854	-1.98854	-2.34486e-05
	636	1.49	636	1.49	636	1.43		-0.243918	-0.0246289	-0.19191	-0.00197209	-1.97209	-2.46289e-05
	636	1.49	636	1.49	636	1.43		-0.244894	-0.0247582	-0.192957	-0.00197043	-1.97043	-2.47582e-05
	637	1.49	637	1.49	637	1.43		-0.245896	-0.0238439	-0.193896	-0.00199995	-1.99995	-2.38439e-05
	637	1.49	637	1.49	637	1.43		-0.246879	-0.025539	-0.194904	-0.00199131	-1.99131	-2.5539e-05
	638	1.49	638	1.49	638	1.43		-0.247863	-0.0238096	-0.195909	-0.00198118	-1.98118	-2.38096e-05
	638	1.49	638	1.49	638	1.43		-0.248876	-0.0250256	-0.196916	-0.00199596	-1.99596	-2.50256e-05
	639	1.49	639	1.49	639	1.43		-0.249901	-0.0251555	-0.197927	-0.00203314	-2.03314	-2.51555e-05
	639	1.49	639	1.49	639	1.43		-0.250886	-0.0242765	-0.198982	-0.00202393	-2.02393	-2.42765e-05
	640	1.49	640	1.49	640	1.43		-0.251877	-0.0259089	-0.199897	-0.00203412	-2.03412	-2.59089e-05
	640	1.49	640	1.49	640	1.43		-0.252828	-0.0242393	-0.200956	-0.00203961	-2.03961	-2.42393e-05
	641	1.49	641	1.49	641	1.43		-0.253863	-0.025469	-0.201897	-0.00205941	-2.05941	-2.5469e-05
	641	1.49	641	1.49	641	1.43		-0.254867	-0.0254939	-0.20294	-0.00205358	-2.05358	-2.54939e-05
	642	1.49	642	1.49	642	1.43		-0.25589	-0.0247077	-0.203941	-0.00206719	-2.06719	-2.47077e-05
	642	1.49	642	1.49	642	1.43		-0.256896	-0.0264169	-0.204896	-0.00207093	-2.07093	-2.64169e-05
	643	1.49	643	1.49	643	1.43		-0.257877	-0.0246033	-0.205847	-0.00204929	-2.04929	-2.46033e-05
	643	1.49	643	1.49	643	1.43		-0.258886	-0.0259367	-0.20687	-0.00202638	-2.02638	-2.59367e-05
	644	1.49	644	1.49	644	1.43		-0.259853	-0.025893	-0.207841	-0.00210348	-2.10348	-2.5893e-05
	644	1.49	644	1.49	644	1.43		-0.260868	-0.0251477	-0.208894	-0.00209989	-2.09989	-2.51477e-05
	645	1.49	645	1.49	645	1.43		-0.261883	-0.0268359	-0.209896	-0.00212389	-2.12389	-2.68359e-05
	645	1.49	645	1.49	645	1.43		-0.262882	-0.0250738	-0.210893	-0.00211583	-2.11583	-2.50738e-05
	646	1.49	646	1.49	646	1.43		-0.263878	-0.026389	-0.211876	-0.00213609	-2.13609	-2.6389e-05
	646	1.49	646	1.49	646	1.43		-0.264831	-0.0263397	-0.212878	-0.00212742	-2.12742	-2.63397e-05
	647	1.49	647	1.49	647	1.43		-0.265852	-0.025613	-0.21389	-0.00213054	-2.13054	-2.5613e-05
	647	1.49	647	1.49	647	1.43		-0.266878	-0.0273036	-0.214866	-0.00212327	-2.12327	-2.73036e-05
	648	1.49	648	1.49	648	1.43		-0.267848	-0.0255362	-0.215856	-0.00211474	-2.11474	-2.55362e-05
	648	1.49	648	1.49	648	1.43		-0.26891	-0.0268623	-0.216916	-0.00210343	-2.10343	-2.68623e-05
	649	1.49	649	1.49	649	1.43		-0.26984	-0.0268286	-0.217921	-0.00211219	-2.11219	-2.68286e-05
	649	1.49	649	1.49	649	1.43		-0.270873	-0.0260828	-0.218898	-0.00208844	-2.08844	-2.60828e-05
	650	1.49	650	1.49	650	1.43		-0.271861	-0.0278122	-0.219889	-0.00210769	-2.10769	-2.78122e-05
	650	1.49	650	1.49	650	1.43		-0.27284	-0.0260018	-0.220888	-0.00210605	-2.10605	-2.60018e-05
	651	1.49	651	1.49	651	1.43		-0.273873	-0.0273789	-0.22191	-0.00216149	-2.16149	-2.73789e-05
	651	1.49	651	1.49	651	1.43		-0.27485	-0.0273105	-0.222883	-0.00212878	-2.12878	-2.73105e-05
	652	1.49	652	1.49	652	1.43		-0.275849	-0.0266166	-0.223927	-0.00214093	-2.14093	-2.66166e-05
	652	1.49	652	1.49	652	1.43		-0.276885	-0.0283084	-0.224866	-0.00214967	-2.14967	-2.83084e-05
	653	1.49	653	1.49	653	1.43		-0.277865	-0.0265571	-0.225923	-0.00217468	-2.17468	-2.65571e-05
	653	1.49	653	1.49	653	1.43		-0.278891	-0.0279083	-0.226877	-0.00212131	-2.12131	-2.79083e-05
	654	1.49	654	1.49	654	1.43		-0.279821	-0.0278296	-0.227849	-0.00215623	-2.15623	-2.78296e-05
	654	1.49	654	1.49	654	1.43		-0.280857	-0.0271768	-0.228832	-0.00218837	-2.18837	-2.71768e-05
	655	1.49	655	1.49	655	1.43		-0.281857	-0.0288515	-0.229854	-0.00219052	-2.19052	-2.88515e-05
	655	1.49	655	1.49	655	1.43		-0.282852	-0.0270722	-0.230851	-0.00218098	-2.18098	-2.70722e-05
	656	1.49	656	1.49	656	1.43		-0.283888	-0.028547	-0.231887	-0.00219831	-2.19831	-2.8547e-05
	656	1.49	656	1.49	656	1.43		-0.284791	-0.0283197	-0.232892	-0.00219939	-2.19939	-2.83197e-05
	657	1.49	657	1.49	657	1.43		-0.285825	-0.0277476	-0.233894	-0.00216465	-2.16465	-2.77476e-05
	657	1.49	657	1.49	657	1.43		-0.286836	-0.029405	-0.234874	-0.00219045	-2.19045	-2.9405e-05
	658	1.49	658	1.49	658	1.43		-0.287836	-0.0276448	-0.23588	-0.00218845	-2.18845	-2.76448e-05
	658	1.49	658	1.49	658	1.43		-0.288868	-0.029125	-0.236872	-0.00219333	-2.19333	-2.9125e-05
	659	1.49	659	1.49	659	1.43		-0.289816	-0.0288828	-0.237876	-0.00218597	-2.18597	-2.88828e-05
	659	1.49	659	1.49	659	1.43		-0.290838	-0.0283432	-0.238887	-0.00219438	-2.19438	-2.83432e-05
	660	1.49	660	1.49	660	1.43		-0.291834	-0.0299957	-0.239877	-0.00222282	-2.22282	-2.99957e-05
	660	1.49	660	1.49	660	1.43		-0.292803	-0.0282329	-0.240855	-0.00224563	-2.24563	-2.82329e-05
	661	1.49	661	1.49	661	1.43		-0.293855	-0.0297354	-0.24183	-0.00226562	-2.26562	-2.97354e-05
	661	1.49	661	1.49	661	1.43		-0.29483	-0.0295002	-0.242917	-0.00219783	-2.19783	-2.95002e-05
	662	1.49	662	1.49	662	1.43		-0.295888	-0.0289461	-0.243864	-0.00219553	-2.19553	-2.89461e-05
	662	1.49	662	1.49	662	1.43		-0.296837	-0.0306339	-0.244932	-0.00227896	-2.27896	-3.06339e-05
	663	1.49	663	1.49	663	1.43		-0.297858	-0.0288413	-0.245795	-0.00227201	-2.27201	-2.88413e-05
	663	1.49	663	1.49	663	1.43		-0.298857	-0.0303759	-0.246834	-0.00226298	-2.26298	-3.03759e-05
	664	1.49	664	1.49	664	1.43		-0.299827	-0.0301138	-0.247838	-0.00225016	-2.25016	-3.01138e-05
	664	1.49	664	1.49	664	1.43		-0.300826	-0.0296184	-0.248889	-0.00225163	-2.25163	-2.96184e-05
	665	1.49	665	1.49	665	1.43		-0.30183	-0.0312698	-0.249853	-0.00225545	-2.25545	-3.12698e-05
	665	1.49	665	1.49	665	1.43		-0.302836	-0.0295217	-0.250824	-0.00222593	-2.22593	-2.95217e-05
	666	1.49	666	1.49	666	1.43		-0.303868	-0.0310603	-0.25181	-0.00228813	-2.28813	-3.10603e-05
	666	1.49	666	1.49	666	1.43		-0.304822	-0.0307684	-0.252865	-0.00229859	-2.29859	-3.07684e-05
	667	1.49	667	1.49	667	1.43		-0.305869	-0.0303618	-0.253856	-0.00228166	-2.28166	-3.03618e-05
	667	1.49	667	1.49	667	1.43		-0.306833	-0.0319134	-0.254808	-0.00228233	-2.28233	-3.19134e-05
	668	1.49	668	1.49	668	1.43		-0.307822	-0.0301757	-0.255846	-0.00229554	-2.29554	-3.01757e-05
	668	1.49	668	1.49	668	1.43		-0.308845	-0.031781	-0.256833	-0.00227547	-2.27547	-3.1781e-05
	669	1.49	669	1.49	669	1.43		-0.309822	-0.0314313	-0.257909	-0.00230403	-2.30403	-3.14313e-05
	669	1.49	669	1.49	669	1.43		-0.310866	-0.0310563	-0.258826	-0.00227418	-2.27418	-3.10563e-05
	670	1.49	670	1.49	670	1.43		-0.311815	-0.0326129	-0.259842	-0.00229562	-2.29562	-3.26129e-05
	670	1.49	670	1.49	670	1.43		-0.31285	-0.0308584	-0.260864	-0.0022868	-2.2868	-3.08584e-05
	671	1.49	671	1.49	671	1.43		-0.313838	-0.0324924	-0.261859	-0.00230483	-2.30483	-3.24924e-05
	671	1.49	671	1.49	671	1.43		-0.314839	-0.0321254	-0.262843	-0.00229021	-2.29021	-3.21254e-05
	672	1.49	672	1.49	672	1.43		-0.31586	-0.0317878	-0.26383	-0.00230133	-2.30133	-3.17878e-05
	672	1.49	672	1.49	672	1.43		-0.316865	-0.0333144	-0.264807	-0.00231138	-2.31138	-3.33144e-05
	673	1.49	673	1.49	673	1.43		-0.317822	-0.0316108	-0.265845	-0.0023175	-2.3175	-3.16108e-05
	673	1.49	673	1.49	673	1.43		-0.318861	-0.0331993	-0.266806	-0.00232287	-2.32287	-3.31993e-05
	674	1.49	674	1.49	674	1.43		-0.319826	-0.0328882	-0.267861	-0.00229224	-2.29224	-3.28882e-05
	674	1.49	674	1.49	674	1.43		-0.320882	-0.0325195	-0.26884	-0.00230186	-2.30186	-3.25195e-05
	675	1.49	675	1.49	675	1.43		-0.321845	-0.0340855	-0.269839	-0.00226487	-2.26487	-3.40855e-05
	675	1.49	675	1.49	675	1.43		-0.322858	-0.0323588	-0.27081	-0.00229802	-2.29802	-3.23588e-05
	676	1.49	676	1.49	676	1.43		-0.323807	-0.03399	-0.271827	-0.00230462	-2.30462	-3.399e-05
	676	1.49	676	1.49	676	1.43		-0.324814	-0.0336388	-0.272859	-0.00230952	-2.30952	-3.36388e-05
	677	1.49	677	1.49	677	1.43		-0.32583	-0.0333157	-0.273812	-0.00233477	-2.33477	-3.33157e-05
	677	1.49	677	1.49	677	1.43		-0.32681	-0.0348651	-0.274835	-0.00229062	-2.29062	-3.48651e-05
	678	1.49	678	1.49	678	1.43		-0.327806	-0.0331571	-0.27586	-0.00232116	-2.32116	-3.31571e-05
	678	1.49	678	1.49	678	1.43		-0.328808	-0.0347896	-0.276877	-0.00232111	-2.32111	-3.47896e-05
	679	1.49	679	1.49	679	1.43		-0.329779	-0.0344153	-0.277889	-0.00236586	-2.36586	-3.44153e-05
	679	1.49	679	1.49	679	1.43		-0.33085	-0.0341546	-0.278829	-0.00236467	-2.36467	-3.41546e-05
	680	1.49	680	1.49	680	1.43		-0.331786	-0.035653	-0.279833	-0.00237094	-2.37094	-3.5653e-05
	680	1.49	680	1.49	680	1.43		-0.332805	-0.0339594	-0.280867	-0.0023298	-2.3298	-3.39594e-05
	681	1.49	681	1.49	681	1.43		-0.333836	-0.0356081	-0.281819	-0.00235118	-2.35118	-3.56081e-05
	681	1.49	681	1.49	681	1.43		-0.334799	-0.0351628	-0.282887	-0.00238681	-2.38681	-3.51628e-05
	682	1.49	682	1.49	682	1.43		-0.33585	-0.0350034	-0.283773	-0.00236977	-2.36977	-3.50034e-05
	682	1.49	682	1.49	682	1.43		-0.336805	-0.0364941	-0.284814	-0.00239706	-2.39706	-3.64941e-05
	683	1.49	683	1.49	683	1.43		-0.337814	-0.0347577	-0.285813	-0.00244462	-2.44462	-3.47577e-05
	683	1.49	683	1.49	683	1.43		-0.338807	-0.0364697	-0.286793	-0.00241689	-2.41689	-3.64697e-05
	684	1.49	684	1.49	684	1.43		-0.33979	-0.0359777	-0.287833	-0.00241972	-2.41972	-3.59777e-05
	684	1.49	684	1.49	684	1.43		-0.340836	-0.0358585	-0.288848	-0.00240953	-2.40953	-3.58585e-05
	685	1.49	685	1.49	685	1.43		-0.341792	-0.0373229	-0.289795	-0.00240323	-2.40323	-3.73229e-05
	685	1.49	685	1.49	685	1.43		-0.342806	-0.0356338	-0.290714	-0.00239531	-2.39531	-3.56338e-05
	686	1.49	686	1.49	686	1.43		-0.343812	-0.0373073	-0.291761	-0.00241265	-2.41265	-3.73073e-05
	686	1.49	686	1.49	686	1.43		-0.344793	-0.0368343	-0.292835	-0.00238141	-2.38141	-3.68343e-05
	687	1.49	687	1.49	687	1.43		-0.345826	-0.0367066	-0.293804	-0.00233152	-2.33152	-3.67066e-05
	687	1.49	687	1.49	687	1.43		-0.346793	-0.0382058	-0.294839	-0.0023443	-2.3443	-3.82058e-05
	688	1.49	688	1.49	688	1.43		-0.347798	-0.0364847	-0.295777	-0.00236439	-2.36439	-3.64847e-05
	688	1.49	688	1.49	688	1.43		-0.348807	-0.038194	-0.296825	-0.00235097	-2.35097	-3.8194e-05
	689	1.49	689	1.49	689	1.43		-0.349777	-0.0377161	-0.297821	-0.00237483	-2.37483	-3.77161e-05
	689	1.49	689	1.49	689	1.43		-0.350815	-0.0375953	-0.298844	-0.0024008	-2.4008	-3.75953e-05
	690	1.49	690	1.49	690	1.43		-0.351804	-0.0390891	-0.299797	-0.00234079	-2.34079	-3.90891e-05
	690	1.49	690	1.49	690	1.43		-0.352788	-0.0373912	-0.300804	-0.0023367	-2.3367	-3.73912e-05
	691	1.49	691	1.49	691	1.43		-0.353814	-0.0391164	-0.301875	-0.00235007	-2.35007	-3.91164e-05
	691	1.49	691	1.49	691	1.43		-0.354806	-0.0386052	-0.302856	-0.00229796	-2.29796	-3.86052e-05
	692	1.49	692	1.49	692	1.43		-0.355816	-0.0385406	-0.303838	-0.00233185	-2.33185	-3.85406e-05
	692	1.49	692	1.49	692	1.43		-0.35681	-0.0399902	-0.304815	-0.00236159	-2.36159	-3.99902e-05
	693	1.49	693	1.49	693	1.43		-0.357804	-0.0383497	-0.305766	-0.00229737	-2.29737	-3.83497e-05
	693	1.49	693	1.49	693	1.43		-0.358845	-0.0400919	-0.306789	-0.00232901	-2.32901	-4.00919e-05
	694	1.49	694	1.49	694	1.43		-0.359786	-0.0394515	-0.307806	-0.00234706	-2.34706	-3.94515e-05
	694	1.49	694	1.49	694	1.43		-0.36082	-0.0394689	-0.308771	-0.00236472	-2.36472	-3.94689e-05
	695	1.49	695	1.49	695	1.43		-0.361807	-0.0409247	-0.309828	-0.0023782	-2.3782	-4.09247e-05
	695	1.49	695	1.49	695	1.43		-0.362809	-0.0392684	-0.310802	-0.00238368	-2.38368	-3.92684e-05
	696	1.49	696	1.49	696	1.43		-0.363785	-0.0410404	-0.311835	-0.00238685	-2.38685	-4.10404e-05
	696	1.49	696	1.49	696	1.43		-0.364757	-0.0403724	-0.312767	-0.00239268	-2.39268	-4.03724e-05
	697	1.49	697	1.49	697	1.43		-0.3658	-0.0404264	-0.313866	-0.00237378	-2.37378	-4.04264e-05
	697	1.49	697	1.49	697	1.43		-0.366775	-0.0418593	-0.314898	-0.00240461	-2.40461	-4.18593e-05
	698	1.49	698	1.49	698	1.43		-0.367765	-0.0402332	-0.315825	-0.00238529	-2.38529	-4.02332e-05
	698	1.49	698	1.49	698	1.43		-0.368811	-0.0419898	-0.31687	-0.00238808	-2.38808	-4.19898e-05
	699	1.49	699	1.49	699	1.43		-0.369736	-0.0413147	-0.317875	-0.00238768	-2.38768	-4.13147e-05
	699	1.49	699	1.49	699	1.43		-0.370787	-0.0413778	-0.318799	-0.00234632	-2.34632	-4.13778e-05
	700	1.49	700	1.49	700	1.43		-0.371766	-0.042831	-0.319826	-0.00234737	-2.34737	-4.2831e-05
	700	1.5	700	1.49	700	1.43		-0.372784	-0.0411798	-0.320844	-0.00235788	-2.35788	-4.11798e-05
	701	1.5	701	1.49	701	1.43		-0.37383	-0.042978	-0.321767	-0.00236625	-2.36625	-4.2978e-05
	701	1.5	701	1.49	701	1.43		-0.374766	-0.0422915	-0.322811	-0.00234629	-2.34629	-4.22915e-05
	702	1.5	702	1.49	702	1.43		-0.375806	-0.0423807	-0.323831	-0.00234523	-2.34523	-4.23807e-05
	702	1.5	702	1.49	702	1.43		-0.376758	-0.0438096	-0.324861	-0.00239256	-2.39256	-4.38096e-05
	703	1.5	703	1.49	703	1.43		-0.377793	-0.0421604	-0.325804	-0.00241878	-2.41878	-4.21604e-05
	703	1.5	703	1.49	703	1.43		-0.378767	-0.0439785	-0.326826	-0.00240495	-2.40495	-4.39785e-05
	704	1.5	704	1.49	704	1.43		-0.379734	-0.0432645	-0.327796	-0.00240371	-2.40371	-4.32645e-05
	704	1.5	704	1.49	704	1.43		-0.380768	-0.0433956	-0.328795	-0.00244646	-2.44646	-4.33956e-05
	705	1.5	705	1.49	705	1.43		-0.381764	-0.044773	-0.329781	-0.0023733	-2.3733	-4.4773e-05
	705	1.5	705	1.49	705	1.43		-0.382772	-0.0431958	-0.330799	-0.00244222	-2.44222	-4.31958e-05
	706	1.5	706	1.49	706	1.43		-0.383796	-0.0450237	-0.331762	-0.0024054	-2.4054	-4.50237e-05
	706	1.5	706	1.49	706	1.43		-0.384756	-0.0442249	-0.332863	-0.00242667	-2.42667	-4.42249e-05
	707	1.5	707	1.49	707	1.43		-0.385793	-0.0444635	-0.333837	-0.00246946	-2.46946	-4.44635e-05
	707	1.5	707	1.49	707	1.43		-0.386746	-0.0457626	-0.334844	-0.00245008	-2.45008	-4.57626e-05
	708	1.5	708	1.49	708	1.43		-0.387762	-0.0441981	-0.335782	-0.00246244	-2.46244	-4.41981e-05
	708	1.5	708	1.49	708	1.43		-0.388801	-0.0460586	-0.336848	-0.00247903	-2.47903	-4.60586e-05
	709	1.5	709	1.49	709	1.43		-0.389727	-0.0452258	-0.337812	-0.00250732	-2.50732	-4.52258e-05
	709	1.5	709	1.49	709	1.43		-0.390788	-0.0454747	-0.338816	-0.00247737	-2.47737	-4.54747e-05
	710	1.5	710	1.49	710	1.43		-0.391758	-0.0467682	-0.339851	-0.00250303	-2.50303	-4.67682e-05
	710	1.5	710	1.49	710	1.43		-0.392772	-0.0452025	-0.340832	-0.0024738	-2.4738	-4.52025e-05
	711	1.5	711	1.49	711	1.43		-0.393791	-0.0470668	-0.341812	-0.0024352	-2.4352	-4.70668e-05
	711	1.5	711	1.49	711	1.43		-0.394765	-0.0462552	-0.342838	-0.00244164	-2.44164	-4.62552e-05
	712	1.5	712	1.49	712	1.43		-0.395785	-0.0465116	-0.34382	-0.00239587	-2.39587	-4.65116e-05
	712	1.5	712	1.49	712	1.43		-0.396755	-0.0477834	-0.34475	-0.00238419	-2.38419	-4.77834e-05
	713	1.5	713	1.49	713	1.43		-0.397783	-0.0462685	-0.345815	-0.00238745	-2.38745	-4.62685e-05
	713	1.5	713	1.49	713	1.43		-0.398796	-0.0481067	-0.346809	-0.00246001	-2.46001	-4.81067e-05
	714	1.5	714	1.49	714	1.43		-0.399743	-0.0472995	-0.347764	-0.00242244	-2.42244	-4.72995e-05
	714	1.5	714	1.49	714	1.43		-0.400775	-0.0475412	-0.348801	-0.00243967	-2.43967	-4.75412e-05
	715	1.5	715	1.49	715	1.43		-0.401732	-0.0488413	-0.349738	-0.00238942	-2.38942	-4.88413e-05
	715	1.5	715	1.49	715	1.43		-0.402745	-0.0472939	-0.3507	-0.00239455	-2.39455	-4.72939e-05
	716	1.5	716	1.49	716	1.43		-0.403753	-0.0491721	-0.351757	-0.00240991	-2.40991	-4.91721e-05
	716	1.5	716	1.49	716	1.43		-0.404736	-0.0483217	-0.352783	-0.00246513	-2.46513	-4.83217e-05
	717	1.5	717	1.49	717	1.43		-0.405784	-0.0486452	-0.353766	-0.00241978	-2.41978	-4.86452e-05
	717	1.5	717	1.49	717	1.43		-0.406713	-0.0498566	-0.354798	-0.00245456	-2.45456	-4.98566e-05
	718	1.5	718	1.49	718	1.43		-0.407744	-0.0484132	-0.355799	-0.0024394	-2.4394	-4.84132e-05
	718	1.5	718	1.49	718	1.43		-0.408738	-0.0502354	-0.356802	-0.00242953	-2.42953	-5.02354e-05
	719	1.5	719	1.49	719	1.43		-0.409714	-0.0493371	-0.357764	-0.00239762	-2.39762	-4.93371e-05
	719	1.5	719	1.49	719	1.43		-0.410759	-0.049777	-0.358773	-0.00241356	-2.41356	-4.9777e-05
	720	1.5	720	1.49	720	1.43		-0.411715	-0.0508859	-0.359806	-0.00239287	-2.39287	-5.08859e-05
	720	1.5	720	1.49	720	1.43		-0.412761	-0.0494611	-0.36084	-0.00237756	-2.37756	-4.94611e-05
	721	1.5	721	1.49	721	1.43		-0.413742	-0.0513102	-0.361776	-0.00240677	-2.40677	-5.13102e-05
	721	1.5	721	1.49	721	1.43		-0.414719	-0.050395	-0.362809	-0.00244335	-2.44335	-5.0395e-05
	722	1.5	722	1.49	722	1.43		-0.415779	-0.0508714	-0.363756	-0.00241942	-2.41942	-5.08714e-05
	722	1.5	722	1.49	722	1.43		-0.416714	-0.0519476	-0.364744	-0.00242074	-2.42074	-5.19476e-05
	723	1.5	723	1.49	723	1.43		-0.417725	-0.0505131	-0.365757	-0.0023757	-2.3757	-5.05131e-05
	723	1.5	723	1.49	723	1.43		-0.418745	-0.0523981	-0.36678	-0.00238638	-2.38638	-5.23981e-05
	724	1.5	724	1.49	724	1.43		-0.419737	-0.0514762	-0.367653	-0.00236114	-2.36114	-5.14762e-05
	724	1.5	724	1.49	724	1.43		-0.420759	-0.0519869	-0.368821	-0.00241874	-2.41874	-5.19869e-05
	725	1.5	725	1.49	725	1.43		-0.421737	-0.0530397	-0.369795	-0.0024452	-2.4452	-5.30397e-05
	725	1.5	725	1.49	725	1.43		-0.422733	-0.0516592	-0.370828	-0.00243263	-2.43263	-5.16592e-05
	726	1.5	726	1.49	726	1.43		-0.423749	-0.0534924	-0.371803	-0.00241187	-2.41187	-5.34924e-05
	726	1.5	726	1.49	726	1.43		-0.424725	-0.0525938	-0.372799	-0.00235548	-2.35548	-5.25938e-05
	727	1.5	727	1.49	727	1.43		-0.425759	-0.0530538	-0.373788	-0.00234707	-2.34707	-5.30538e-05
	727	1.5	727	1.49	727	1.43		-0.426714	-0.0541632	-0.374743	-0.00234883	-2.34883	-5.41632e-05
	728	1.5	728	1.49	728	1.43		-0.427758	-0.0527443	-0.375782	-0.00235254	-2.35254	-5.27443e-05
	728	1.5	728	1.49	728	1.43		-0.428713	-0.054642	-0.376776	-0.00234812	-2.34812	-5.4642e-05
	729	1.5	729	1.49	729	1.43		-0.429718	-0.0536978	-0.377778	-0.00236386	-2.36386	-5.36978e-05
	729	1.5	729	1.49	729	1.43		-0.43074	-0.0542141	-0.378829	-0.00236032	-2.36032	-5.42141e-05
	730	1.5	730	1.49	730	1.43		-0.431721	-0.0552829	-0.37977	-0.00237192	-2.37192	-5.52829e-05
	730	1.5	730	1.49	730	1.43		-0.432759	-0.053886	-0.38081	-0.00236401	-2.36401	-5.3886e-05
	731	1.5	731	1.49	731	1.43		-0.433757	-0.0557916	-0.381758	-0.00237034	-2.37034	-5.57916e-05
	731	1.5	731	1.49	731	1.43		-0.434723	-0.0547277	-0.382755	-0.00239023	-2.39023	-5.47277e-05
	732	1.5	732	1.49	732	1.43		-0.435753	-0.0553882	-0.383804	-0.00239536	-2.39536	-5.53882e-05
	732	1.5	732	1.49	732	1.43		-0.436711	-0.0563622	-0.384817	-0.0024788	-2.4788	-5.63622e-05
	733	1.5	733	1.49	733	1.43		-0.437733	-0.0550499	-0.385811	-0.00244577	-2.44577	-5.50499e-05
	733	1.5	733	1.49	733	1.43		-0.438717	-0.0568811	-0.386845	-0.00240863	-2.40863	-5.68811e-05
	734	1.5	734	1.49	734	1.43		-0.439696	-0.0558458	-0.387676	-0.0023776	-2.3776	-5.58458e-05
	734	1.5	734	1.49	734	1.43		-0.440691	-0.0565084	-0.388708	-0.00239709	-2.39709	-5.65084e-05
	735	1.5	735	1.49	735	1.43		-0.441661	-0.0574844	-0.389745	-0.00240979	-2.40979	-5.74844e-05
	735	1.5	735	1.49	735	1.43		-0.442714	-0.0561648	-0.390736	-0.0023963	-2.3963	-5.61648e-05
	736	1.5	736	1.49	736	1.43		-0.443712	-0.0580275	-0.391752	-0.00242949	-2.42949	-5.80275e-05
	736	1.5	736	1.49	736	1.43		-0.444694	-0.0569498	-0.392731	-0.00240357	-2.40357	-5.69498e-05
	737	1.5	737	1.49	737	1.43		-0.445713	-0.0576432	-0.393841	-0.00243448	-2.43448	-5.76432e-05
	737	1.5	737	1.49	737	1.43		-0.446673	-0.0585811	-0.394799	-0.00242568	-2.42568	-5.85811e-05
	738	1.5	738	1.49	738	1.43		-0.447721	-0.057301	-0.395738	-0.00243911	-2.43911	-5.7301e-05
	738	1.5	738	1.49	738	1.43		-0.448721	-0.0591377	-0.396728	-0.00242183	-2.42183	-5.91377e-05
	739	1.5	739	1.49	739	1.43		-0.449661	-0.0580802	-0.397785	-0.00241417	-2.41417	-5.80802e-05
	739	1.5	739	1.49	739	1.43		-0.45073	-0.0587591	-0.398784	-0.00240579	-2.40579	-5.87591e-05
	740	1.5	740	1.49	740	1.43		-0.451705	-0.0597273	-0.39976	-0.00241149	-2.41149	-5.97273e-05
	740	1.5	740	1.49	740	1.43		-0.452734	-0.0584096	-0.400761	-0.00239248	-2.39248	-5.84096e-05
	741	1.5	741	1.49	741	1.43		-0.453706	-0.0602694	-0.401717	-0.00238467	-2.38467	-6.02694e-05
	741	1.5	741	1.49	741	1.43		-0.454681	-0.0591832	-0.402707	-0.0024314	-2.4314	-5.91832e-05
	742	1.5	742	1.49	742	1.43		-0.455717	-0.0598761	-0.403681	-0.00244243	-2.44243	-5.98761e-05
	742	1.5	742	1.49	742	1.43		-0.456683	-0.0608384	-0.404712	-0.00245693	-2.45693	-6.08384e-05
	743	1.5	743	1.49	743	1.43		-0.457712	-0.0595402	-0.405734	-0.00247912	-2.47912	-5.95402e-05
	743	1.5	743	1.49	743	1.43		-0.458721	-0.0614734	-0.406704	-0.00250781	-2.50781	-6.14734e-05
	744	1.5	744	1.49	744	1.43		-0.459693	-0.0602306	-0.407689	-0.00248452	-2.48452	-6.02306e-05
	744	1.5	744	1.49	744	1.43		-0.460719	-0.061057	-0.408711	-0.00248365	-2.48365	-6.1057e-05
	745	1.5	745	1.49	745	1.43		-0.461693	-0.0619077	-0.409677	-0.00246443	-2.46443	-6.19077e-05
	745	1.5	745	1.49	745	1.43		-0.462721	-0.0606952	-0.410714	-0.00247682	-2.47682	-6.06952e-05
	746	1.5	746	1.49	746	1.43		-0.463735	-0.0625789	-0.411653	-0.00247792	-2.47792	-6.25789e-05
	746	1.5	746	1.49	746	1.43		-0.464688	-0.0613488	-0.412732	-0.00238779	-2.38779	-6.13488e-05
	747	1.5	747	1.49	747	1.43		-0.465725	-0.0621668	-0.413691	-0.002404	-2.404	-6.21668e-05
	747	1.5	747	1.49	747	1.43		-0.466648	-0.0630108	-0.414702	-0.00244617	-2.44617	-6.30108e-05
	748	1.5	748	1.49	748	1.43		-0.467704	-0.0618032	-0.415754	-0.00241125	-2.41125	-6.18032e-05
	748	1.5	748	1.49	748	1.43		-0.468693	-0.0637152	-0.416724	-0.00240161	-2.40161	-6.37152e-05
	749	1.5	749	1.49	749	1.43		-0.469692	-0.062458	-0.417724	-0.00241071	-2.41071	-6.2458e-05
	749	1.5	749	1.49	749	1.44		-0.47071	-0.0633124	-0.418771	-0.00240806	-2.40806	-6.33124e-05
	750	1.5	750	1.49	750	1.44		-0.471701	-0.0641134	-0.419739	-0.00245501	-2.45501	-6.41134e-05
	750	1.5	750	1.49	750	1.44		-0.472692	-0.0629383	-0.420758	-0.00244562	-2.44562	-6.29383e-05
	751	1.5	751	1.49	751	1.44		-0.473733	-0.0648299	-0.421691	-0.00247656	-2.47656	-6.48299e-05
	751	1.5	751	1.49	751	1.44		-0.474696	-0.0635897	-0.422733	-0.0024782	-2.4782	-6.35897e-05
	752	1.5	752	1.49	752	1.44		-0.475713	-0.0644094	-0.423753	-0.00248661	-2.48661	-6.44094e-05
	752	1.5	752	1.49	752	1.44		-0.476677	-0.0652468	-0.424748	-0.002447	-2.447	-6.52468e-05
	753	1.5	753	1.49	753	1.44		-0.47771	-0.0640547	-0.425709	-0.00248409	-2.48409	-6.40547e-05
	753	1.5	753	1.49	753	1.44		-0.478685	-0.0659515	-0.426707	-0.00240425	-2.40425	-6.59515e-05
	754	1.5	754	1.49	754	1.44		-0.47967	-0.0647279	-0.42774	-0.00246567	-2.46567	-6.47279e-05
	754	1.5	754	1.49	754	1.44		-0.480692	-0.0655599	-0.428722	-0.00244138	-2.44138	-6.55599e-05
	755	1.5	755	1.49	755	1.44		-0.481663	-0.0663589	-0.429782	-0.00242786	-2.42786	-6.63589e-05
	755	1.5	755	1.49	755	1.44		-0.482695	-0.0651916	-0.430725	-0.0024338	-2.4338	-6.51916e-05
	756	1.5	756	1.49	756	1.44		-0.483685	-0.0671903	-0.431707	-0.00244674	-2.44674	-6.71903e-05
	756	1.5	756	1.49	756	1.44		-0.484654	-0.0657839	-0.43273	-0.00245901	-2.45901	-6.57839e-05
	757	1.5	757	1.49	757	1.44		-0.485667	-0.0667943	-0.43378	-0.00240728	-2.40728	-6.67943e-05
	757	1.5	757	1.49	757	1.44		-0.486669	-0.0673848	-0.434757	-0.0024426	-2.4426	-6.73848e-05
	758	1.5	758	1.49	758	1.44		-0.487675	-0.0663563	-0.435754	-0.00239709	-2.39709	-6.63563e-05
	758	1.5	758	1.49	758	1.44		-0.488692	-0.0682371	-0.43674	-0.00238622	-2.38622	-6.82371e-05
	759	1.5	759	1.49	759	1.44		-0.489667	-0.0669219	-0.437742	-0.00239164	-2.39164	-6.69219e-05
	759	1.5	759	1.49	759	1.44		-0.49071	-0.067902	-0.438726	-0.00244036	-2.44036	-6.7902e-05
	760	1.5	760	1.49	760	1.44		-0.491626	-0.0685196	-0.439722	-0.0024652	-2.4652	-6.85196e-05
	760	1.5	760	1.49	760	1.44		-0.49267	-0.0674493	-0.440715	-0.00243281	-2.43281	-6.74493e-05
	761	1.5	761	1.49	761	1.44		-0.493679	-0.0694024	-0.441661	-0.00240192	-2.40192	-6.94024e-05
	761	1.5	761	1.49	761	1.44		-0.49466	-0.0680277	-0.442693	-0.00239657	-2.39657	-6.80277e-05
	762	1.5	762	1.49	762	1.44		-0.495662	-0.0690819	-0.443731	-0.00237765	-2.37765	-6.90819e-05
	762	1.5	762	1.49	762	1.44		-0.496647	-0.0696402	-0.44474	-0.00241017	-2.41017	-6.96402e-05
	763	1.5	763	1.49	763	1.44		-0.497699	-0.0686034	-0.44573	-0.00243585	-2.43585	-6.86034e-05
	763	1.5	763	1.49	763	1.44		-0.498491	-0.0705321	-0.446683	-0.00243399	-2.43399	-7.05321e-05
	764	1.5	764	1.49	764	1.44		-0.49899	-0.0712925	-0.447666	-0.00239742	-2.39742	-7.12925e-05
	764	1.5	764	1.49	764	1.44		-0.498338	-0.066397	-0.448654	-0.00238276	-2.38276	-6.6397e-05
	765	1.5	765	1.49	765	1.44		-0.497343	-0.066148	-0.449698	-0.00239306	-2.39306	-6.6148e-05
	765	1.5	765	1.49	765	1.44		-0.496323	-0.0641628	-0.450695	-0.00239819	-2.39819	-6.41628e-05
	766	1.5	766	1.49	766	1.44		-0.495307	-0.0626747	-0.451679	-0.00241037	-2.41037	-6.26747e-05
	766	1.5	766	1.49	766	1.44		-0.494319	-0.0629407	-0.452698	-0.00244327	-2.44327	-6.29407e-05
	767	1.5	767	1.49	767	1.44		-0.4933	-0.0601005	-0.453705	-0.00241762	-2.41762	-6.01005e-05
	767	1.5	767	1.49	767	1.44		-0.492343	-0.0606866	-0.45475	-0.0024182	-2.4182	-6.06866e-05
	768	1.5	768	1.49	768	1.44		-0.491308	-0.0592021	-0.45568	-0.00242754	-2.42754	-5.92021e-05
	768	1.5	768	1.49	768	1.44		-0.490352	-0.0580288	-0.456709	-0.00239998	-2.39998	-5.80288e-05
	769	1.5	769	1.49	769	1.44		-0.489322	-0.0585892	-0.457734	-0.00238379	-2.38379	-5.85892e-05
	769	1.5	769	1.49	769	1.44		-0.48833	-0.0559206	-0.458742	-0.0023512	-2.3512	-5.59206e-05
	770	1.5	770	1.49	770	1.44		-0.487319	-0.0567234	-0.459707	-0.00240464	-2.40464	-5.67234e-05
	770	1.5	770	1.49	770	1.44		-0.486301	-0.0553431	-0.460671	-0.00243226	-2.43226	-5.53431e-05
	771	1.5	771	1.49	771	1.44		-0.485323	-0.0543518	-0.461657	-0.00237887	-2.37887	-5.43518e-05
	771	1.5	771	1.49	771	1.44		-0.484352	-0.0549857	-0.462673	-0.00243403	-2.43403	-5.49857e-05
	772	1.5	772	1.49	772	1.44		-0.483341	-0.0524297	-0.46371	-0.00244689	-2.44689	-5.24297e-05
	772	1.5	772	1.49	772	1.44		-0.482341	-0.0533595	-0.464702	-0.00243979	-2.43979	-5.33595e-05
	773	1.5	773	1.49	773	1.44		-0.481293	-0.0519432	-0.465652	-0.00242019	-2.42019	-5.19432e-05
	773	1.5	773	1.49	773	1.44		-0.480334	-0.0511367	-0.466713	-0.00240261	-2.40261	-5.11367e-05
	774	1.5	774	1.49	774	1.44		-0.479334	-0.0518192	-0.467637	-0.00236467	-2.36467	-5.18192e-05
	774	1.5	774	1.49	774	1.44		-0.478389	-0.049362	-0.468679	-0.0023807	-2.3807	-4.9362e-05
	775	1.5	775	1.49	775	1.44		-0.477383	-0.0503653	-0.469647	-0.00234124	-2.34124	-5.03653e-05
	775	1.5	775	1.49	775	1.44		-0.476327	-0.0489683	-0.470683	-0.00239403	-2.39403	-4.89683e-05
	776	1.5	776	1.49	776	1.44		-0.475377	-0.0482498	-0.471672	-0.00241911	-2.41911	-4.82498e-05
	776	1.5	776	1.49	776	1.44		-0.474347	-0.0489694	-0.472735	-0.00243914	-2.43914	-4.89694e-05
	777	1.5	777	1.49	777	1.44		-0.473386	-0.0465656	-0.473669	-0.00243836	-2.43836	-4.65656e-05
	777	1.5	777	1.49	777	1.44		-0.472358	-0.0476127	-0.47472	-0.00245144	-2.45144	-4.76127e-05
	778	1.5	778	1.49	778	1.44		-0.471358	-0.0462408	-0.475696	-0.00242184	-2.42184	-4.62408e-05
	778	1.5	778	1.49	778	1.44		-0.470357	-0.0455934	-0.476718	-0.00243708	-2.43708	-4.55934e-05
	779	1.5	779	1.49	779	1.44		-0.469339	-0.0463302	-0.47772	-0.0024636	-2.4636	-4.63302e-05
	779	1.5	779	1.49	779	1.44		-0.468355	-0.0440004	-0.478739	-0.00243011	-2.43011	-4.40004e-05
	780	1.5	780	1.49	780	1.44		-0.467365	-0.0450627	-0.479662	-0.00241127	-2.41127	-4.50627e-05
	780	1.5	780	1.49	780	1.44		-0.466316	-0.0437511	-0.480604	-0.00237233	-2.37233	-4.37511e-05
	781	1.5	781	1.49	781	1.44		-0.465354	-0.0431096	-0.48167	-0.00237925	-2.37925	-4.31096e-05
	781	1.5	781	1.49	781	1.44		-0.464369	-0.043916	-0.482608	-0.0023554	-2.3554	-4.3916e-05
	782	1.5	782	1.49	782	1.44		-0.46337	-0.0415788	-0.483666	-0.00234832	-2.34832	-4.15788e-05
	782	1.5	782	1.49	782	1.44		-0.462378	-0.0427255	-0.484669	-0.00237585	-2.37585	-4.27255e-05
	783	1.5	783	1.49	783	1.44		-0.461364	-0.0414002	-0.485604	-0.00236213	-2.36213	-4.14002e-05
	783	1.5	783	1.49	783	1.44		-0.460372	-0.0408266	-0.486624	-0.0024144	-2.4144	-4.08266e-05
	784	1.5	784	1.49	784	1.44		-0.459364	-0.0416377	-0.487674	-0.00241748	-2.41748	-4.16377e-05
	784	1.5	784	1.49	784	1.44		-0.458374	-0.0393501	-0.488621	-0.00242271	-2.42271	-3.93501e-05
	785	1.5	785	1.49	785	1.44		-0.45736	-0.0405374	-0.489716	-0.00243727	-2.43727	-4.05374e-05
	785	1.5	785	1.49	785	1.44		-0.456337	-0.0391283	-0.49063	-0.00239076	-2.39076	-3.91283e-05
	786	1.5	786	1.49	786	1.44		-0.455395	-0.0387261	-0.491609	-0.00244247	-2.44247	-3.87261e-05
	786	1.5	786	1.49	786	1.44		-0.454378	-0.0394341	-0.492636	-0.00243801	-2.43801	-3.94341e-05
	787	1.5	787	1.49	787	1.44		-0.453368	-0.0372546	-0.493665	-0.00240079	-2.40079	-3.72546e-05
	787	1.5	787	1.49	787	1.44		-0.452387	-0.0384759	-0.494615	-0.00237756	-2.37756	-3.84759e-05
	788	1.5	788	1.49	788	1.44		-0.451347	-0.0370826	-0.495603	-0.00241976	-2.41976	-3.70826e-05
	788	1.5	788	1.49	788	1.44		-0.45042	-0.0366777	-0.496644	-0.00242034	-2.42034	-3.66777e-05
	789	1.5	789	1.49	789	1.44		-0.449329	-0.0374311	-0.497686	-0.0024286	-2.4286	-3.74311e-05
	789	1.5	789	1.49	789	1.44		-0.448389	-0.0352506	-0.498483	-0.00245182	-2.45182	-3.52506e-05
	790	1.5	790	1.49	790	1.44		-0.447396	-0.0365258	-0.498853	-0.00243966	-2.43966	-3.65258e-05
	790	1.5	790	1.49	790	1.44		-0.446354	-0.0351283	-0.498349	-0.00242275	-2.42275	-3.51283e-05
	791	1.5	791	1.49	791	1.44		-0.445389	-0.0347984	-0.497363	-0.00236339	-2.36339	-3.47984e-05
	791	1.5	791	1.49	791	1.44		-0.44438	-0.0354923	-0.496333	-0.00235482	-2.35482	-3.54923e-05
	792	1.5	792	1.49	792	1.44		-0.443393	-0.0334014	-0.495375	-0.00233633	-2.33633	-3.34014e-05
	792	1.5	792	1.49	792	1.44		-0.442412	-0.0346318	-0.494386	-0.00237848	-2.37848	-3.46318e-05
	793	1.5	793	1.49	793	1.44		-0.441378	-0.0333005	-0.493439	-0.00238878	-2.38878	-3.33005e-05
	793	1.5	793	1.49	793	1.44		-0.440426	-0.0329511	-0.492406	-0.00235445	-2.35445	-3.29511e-05
	794	1.5	794	1.49	794	1.44		-0.439379	-0.0336852	-0.491416	-0.0023411	-2.3411	-3.36852e-05
	794	1.5	794	1.49	794	1.44		-0.438403	-0.0315781	-0.49039	-0.00234074	-2.34074	-3.15781e-05
	795	1.5	795	1.49	795	1.44		-0.437411	-0.0328722	-0.48942	-0.00230317	-2.30317	-3.28722e-05
	795	1.5	795	1.49	795	1.44		-0.436405	-0.031528	-0.488387	-0.00230928	-2.30928	-3.1528e-05
	796	1.5	796	1.49	796	1.44		-0.435441	-0.0312148	-0.487406	-0.00228611	-2.28611	-3.12148e-05
	796	1.5	796	1.49	796	1.44		-0.434408	-0.031974	-0.486336	-0.00230482	-2.30482	-3.1974e-05
	797	1.5	797	1.49	797	1.44		-0.433432	-0.0298596	-0.485381	-0.00226643	-2.26643	-2.98596e-05
	797	1.5	797	1.49	797	1.44		-0.432424	-0.0312305	-0.484441	-0.00223663	-2.23663	-3.12305e-05
	798	1.5	798	1.49	798	1.44		-0.431378	-0.029746	-0.483412	-0.00220168	-2.20168	-2.9746e-05
	798	1.5	798	1.49	798	1.44		-0.430423	-0.029652	-0.482413	-0.00224088	-2.24088	-2.9652e-05
	799	1.5	799	1.49	799	1.44		-0.429388	-0.0302286	-0.481382	-0.00219766	-2.19766	-3.02286e-05
	799	1.5	799	1.49	799	1.44		-0.428422	-0.0282655	-0.480394	-0.0021717	-2.1717	-2.82655e-05
	800	1.5	800	1.49	800	1.44		-0.42742	-0.0295808	-0.479395	-0.00214094	-2.14094	-2.95808e-05
	800	1.5	800	1.49	800	1.44		-0.426396	-0.0281945	-0.478405	-0.00213263	-2.13263	-2.81945e-05
	801	1.5	801	1.49	801	1.44		-0.425438	-0.0280523	-0.477412	-0.00213494	-2.13494	-2.80523e-05
	801	1.5	801	1.49	801	1.44		-0.424386	-0.0286799	-0.476416	-0.00213291	-2.13291	-2.86799e-05
	802	1.5	802	1.49	802	1.44		-0.423418	-0.0267003	-0.475411	-0.00212514	-2.12514	-2.67003e-05
	802	1.5	802	1.49	802	1.44		-0.4224	-0.0280504	-0.474416	-0.00211528	-2.11528	-2.80504e-05
	803	1.5	803	1.49	803	1.44		-0.421392	-0.0266349	-0.47348	-0.00211038	-2.11038	-2.66349e-05
	803	1.5	803	1.49	803	1.44		-0.420427	-0.0265795	-0.472409	-0.00211473	-2.11473	-2.65795e-05
	804	1.5	804	1.49	804	1.44		-0.419397	-0.027167	-0.471406	-0.0020815	-2.0815	-2.7167e-05
	804	1.5	804	1.49	804	1.44		-0.418406	-0.0252229	-0.470398	-0.00209389	-2.09389	-2.52229e-05
	805	1.5	805	1.49	805	1.44		-0.417406	-0.0265876	-0.469434	-0.0020525	-2.0525	-2.65876e-05
	805	1.5	805	1.49	805	1.44		-0.416394	-0.0251677	-0.468401	-0.00204625	-2.04625	-2.51677e-05
	806	1.5	806	1.49	806	1.44		-0.415434	-0.025132	-0.467388	-0.00204003	-2.04003	-2.5132e-05
	806	1.5	806	1.49	806	1.44		-0.414388	-0.0257295	-0.466417	-0.00203071	-2.03071	-2.57295e-05
	807	1.5	807	1.49	807	1.44		-0.413411	-0.023806	-0.465422	-0.00203191	-2.03191	-2.3806e-05
	807	1.5	807	1.49	807	1.44		-0.412427	-0.0251442	-0.46438	-0.00203154	-2.03154	-2.51442e-05
	808	1.5	808	1.49	808	1.44		-0.411385	-0.0237784	-0.4634	-0.00201066	-2.01066	-2.37784e-05
	808	1.5	808	1.49	808	1.44		-0.410442	-0.0237216	-0.462347	-0.0020037	-2.0037	-2.37216e-05
	809	1.5	809	1.49	809	1.44		-0.409371	-0.0243517	-0.461401	-0.00198423	-1.98423	-2.43517e-05
	809	1.5	809	1.49	809	1.44		-0.408425	-0.0224291	-0.46045	-0.00198172	-1.98172	-2.24291e-05
	810	1.5	810	1.49	810	1.44		-0.40741	-0.0238552	-0.459423	-0.001965	-1.965	-2.38552e-05
	810	1.5	810	1.49	810	1.44		-0.406385	-0.0223022	-0.458403	-0.00198795	-1.98795	-2.23022e-05
	811	1.5	811	1.49	811	1.44		-0.405413	-0.0224644	-0.45748	-0.00197985	-1.97985	-2.24644e-05
	811	1.5	811	1.49	811	1.44		-0.404388	-0.0229606	-0.456374	-0.00196326	-1.96326	-2.29606e-05
	812	1.5	812	1.49	812	1.44		-0.403408	-0.0211474	-0.455416	-0.00194875	-1.94875	-2.11474e-05
	812	1.5	812	1.49	812	1.44		-0.402414	-0.0225152	-0.454451	-0.00194368	-1.94368	-2.25152e-05
	813	1.5	813	1.49	813	1.44		-0.401392	-0.0210356	-0.453441	-0.00193962	-1.93962	-2.10356e-05
	813	1.5	813	1.49	813	1.44		-0.400443	-0.0211764	-0.452391	-0.00192321	-1.92321	-2.11764e-05
	814	1.5	814	1.49	814	1.44		-0.399422	-0.0217057	-0.451358	-0.001918	-1.918	-2.17057e-05
	814	1.5	814	1.49	814	1.44		-0.398458	-0.0198871	-0.4504	-0.00192989	-1.92989	-1.98871e-05
	815	1.5	815	1.49	815	1.44		-0.397448	-0.0212801	-0.44942	-0.00190705	-1.90705	-2.12801e-05
	815	1.5	815	1.49	815	1.44		-0.396414	-0.0197738	-0.44838	-0.00190086	-1.90086	-1.97738e-05
	816	1.5	816	1.49	816	1.44		-0.39546	-0.0199427	-0.447439	-0.0018736	-1.8736	-1.99427e-05
	816	1.5	816	1.49	816	1.44		-0.394441	-0.0204835	-0.446401	-0.00187917	-1.87917	-2.04835e-05
	817	1.5	817	1.49	817	1.44		-0.393473	-0.0186758	-0.445425	-0.00189304	-1.89304	-1.86758e-05
	817	1.5	817	1.49	817	1.44		-0.392437	-0.0200651	-0.444383	-0.00187025	-1.87025	-2.00651e-05
	818	1.5	818	1.49	818	1.44		-0.391411	-0.018567	-0.443417	-0.00188148	-1.88148	-1.8567e-05
	818	1.5	818	1.49	818	1.44		-0.390441	-0.0187631	-0.442445	-0.0018846	-1.8846	-1.87631e-05
	819	1.5	819	1.49	819	1.44		-0.389416	-0.0192703	-0.441413	-0.00185321	-1.85321	-1.92703e-05
	819	1.5	819	1.49	819	1.44		-0.388444	-0.0175125	-0.440467	-0.00183946	-1.83946	-1.75125e-05
	820	1.5	820	1.49	820	1.44		-0.387461	-0.0189051	-0.439457	-0.00183919	-1.83919	-1.89051e-05
	820	1.5	820	1.49	820	1.44		-0.386412	-0.0174112	-0.438403	-0.0018293	-1.8293	-1.74112e-05
	821	1.5	821	1.49	821	1.44		-0.38545	-0.017593	-0.437465	-0.00182582	-1.82582	-1.7593e-05
	821	1.5	821	1.49	821	1.44		-0.384436	-0.0181528	-0.43644	-0.00182106	-1.82106	-1.81528e-05
	822	1.5	822	1.49	822	1.44		-0.38347	-0.0163603	-0.435453	-0.00183663	-1.83663	-1.63603e-05
	822	1.5	822	1.49	822	1.44		-0.38243	-0.0177929	-0.434489	-0.00182404	-1.82404	-1.77929e-05
	823	1.5	823	1.49	823	1.44		-0.38146	-0.0162022	-0.433434	-0.00180739	-1.80739	-1.62022e-05
	823	1.5	823	1.49	823	1.44		-0.380475	-0.0165427	-0.432453	-0.00179107	-1.79107	-1.65427e-05
	824	1.5	824	1.49	824	1.44		-0.379431	-0.0169763	-0.431486	-0.00180346	-1.80346	-1.69763e-05
	824	1.5	824	1.49	824	1.44		-0.378432	-0.0153175	-0.430447	-0.00178334	-1.78334	-1.53175e-05
	825	1.5	825	1.49	825	1.44		-0.377447	-0.0167598	-0.429464	-0.00177766	-1.77766	-1.67598e-05
	825	1.5	825	1.49	825	1.44		-0.376421	-0.0151244	-0.428466	-0.00177254	-1.77254	-1.51244e-05
	826	1.5	826	1.49	826	1.44		-0.375465	-0.015485	-0.427451	-0.00175409	-1.75409	-1.5485e-05
	826	1.5	826	1.49	826	1.44		-0.374424	-0.0159343	-0.426453	-0.00174318	-1.74318	-1.59343e-05
	827	1.5	827	1.49	827	1.44		-0.373503	-0.0142728	-0.425444	-0.00174591	-1.74591	-1.42728e-05
	827	1.5	827	1.49	827	1.44		-0.372485	-0.0157214	-0.424454	-0.00172742	-1.72742	-1.57214e-05
	828	1.5	828	1.49	828	1.44		-0.371437	-0.0140953	-0.423427	-0.00170548	-1.70548	-1.40953e-05
	828	1.5	828	1.49	828	1.44		-0.370446	-0.0144659	-0.422444	-0.0017088	-1.7088	-1.44659e-05
	829	1.5	829	1.49	829	1.44		-0.369428	-0.0148998	-0.421457	-0.00170979	-1.70979	-1.48998e-05
	829	1.5	829	1.49	829	1.44		-0.368464	-0.0132464	-0.420445	-0.00169331	-1.69331	-1.32464e-05
	830	1.5	830	1.49	830	1.44		-0.367452	-0.0147147	-0.419425	-0.00170493	-1.70493	-1.47147e-05
	830	1.5	830	1.49	830	1.44		-0.366432	-0.0130768	-0.418454	-0.00167614	-1.67614	-1.30768e-05
	831	1.5	831	1.49	831	1.44		-0.365458	-0.0134715	-0.417454	-0.00168568	-1.68568	-1.34715e-05
	831	1.5	831	1.49	831	1.44		-0.364423	-0.0138897	-0.416434	-0.00166569	-1.66569	-1.38897e-05
	832	1.5	832	1.49	832	1.44		-0.363476	-0.0122808	-0.415443	-0.00166703	-1.66703	-1.22808e-05
	832	1.5	832	1.49	832	1.44		-0.36248	-0.0137357	-0.414474	-0.00165006	-1.65006	-1.37357e-05
	833	1.5	833	1.49	833	1.44		-0.36146	-0.0121114	-0.413456	-0.00165579	-1.65579	-1.21114e-05
	833	1.5	833	1.49	833	1.44		-0.360481	-0.012499	-0.412463	-0.00165187	-1.65187	-1.2499e-05
	834	1.5	834	1.49	834	1.44		-0.359463	-0.0129628	-0.411446	-0.00164944	-1.64944	-1.29628e-05
	834	1.5	834	1.49	834	1.44		-0.3585	-0.0113244	-0.410447	-0.00164	-1.64	-1.13244e-05
	835	1.5	835	1.49	835	1.44		-0.357476	-0.0128323	-0.40941	-0.00161016	-1.61016	-1.28323e-05
	835	1.5	835	1.49	835	1.44		-0.356475	-0.0111399	-0.40845	-0.00161648	-1.61648	-1.11399e-05
	836	1.5	836	1.49	836	1.44		-0.355514	-0.0116737	-0.407455	-0.00161167	-1.61167	-1.16737e-05
	836	1.5	836	1.49	836	1.44		-0.354457	-0.0119167	-0.406446	-0.00158379	-1.58379	-1.19167e-05
	837	1.5	837	1.49	837	1.44		-0.353476	-0.0104277	-0.405488	-0.00156842	-1.56842	-1.04277e-05
	837	1.5	837	1.49	837	1.44		-0.35249	-0.0119387	-0.404466	-0.00156797	-1.56797	-1.19387e-05
	838	1.5	838	1.49	838	1.44		-0.351453	-0.0102054	-0.403452	-0.00157476	-1.57476	-1.02054e-05
	838	1.5	838	1.49	838	1.44		-0.350495	-0.0107961	-0.402421	-0.00157977	-1.57977	-1.07961e-05
	839	1.5	839	1.49	839	1.44		-0.34944	-0.0110284	-0.401496	-0.00157199	-1.57199	-1.10284e-05
	839	1.5	839	1.49	839	1.44		-0.348488	-0.0095628	-0.400476	-0.00156185	-1.56185	-9.5628e-06
	840	1.5	840	1.49	840	1.44		-0.347482	-0.0110635	-0.399467	-0.00156451	-1.56451	-1.10635e-05
	840	1.5	840	1.49	840	1.44		-0.346447	-0.0093382	-0.398473	-0.00155335	-1.55335	-9.3382e-06
	841	1.5	841	1.49	841	1.44		-0.345517	-0.00993692	-0.397434	-0.001562	-1.562	-9.93692e-06
	841	1.5	841	1.49	841	1.44		-0.344449	-0.0101674	-0.396454	-0.00156765	-1.56765	-1.01674e-05
	842	1.5	842	1.49	842	1.44		-0.343498	-0.00870889	-0.395455	-0.00155334	-1.55334	-8.70889e-06
	842	1.5	842	1.49	842	1.44		-0.342508	-0.0102308	-0.394503	-0.00155954	-1.55954	-1.02308e-05
	843	1.5	843	1.49	843	1.44		-0.341468	-0.00847757	-0.393484	-0.00155321	-1.55321	-8.47757e-06
	843	1.5	843	1.49	843	1.44		-0.340491	-0.00910849	-0.392489	-0.00153932	-1.53932	-9.10849e-06
	844	1.5	844	1.49	844	1.44		-0.33945	-0.00931082	-0.391472	-0.00152738	-1.52738	-9.31082e-06
	844	1.5	844	1.49	844	1.44		-0.338447	-0.00789244	-0.390504	-0.00148754	-1.48754	-7.89244e-06
	845	1.5	845	1.49	845	1.44		-0.3375	-0.00940003	-0.38947	-0.00148939	-1.48939	-9.40003e-06
	845	1.5	845	1.49	845	1.44		-0.336448	-0.00768903	-0.388449	-0.00147188	-1.47188	-7.68903e-06
	846	1.5	846	1.49	846	1.44		-0.335525	-0.00829763	-0.387452	-0.0015011	-1.5011	-8.29763e-06
	846	1.5	846	1.49	846	1.44		-0.334445	-0.00852869	-0.386489	-0.00150702	-1.50702	-8.52869e-06
	847	1.5	847	1.49	847	1.44		-0.333487	-0.00708672	-0.385477	-0.00150855	-1.50855	-7.08672e-06
	847	1.5	847	1.49	847	1.44		-0.332491	-0.0086282	-0.384497	-0.00148771	-1.48771	-8.6282e-06
	848	1.5	848	1.49	848	1.44		-0.331457	-0.00689218	-0.383483	-0.00147581	-1.47581	-6.89218e-06
	848	1.5	848	1.49	848	1.44		-0.330484	-0.00755412	-0.382474	-0.00146535	-1.46535	-7.55412e-06
	849	1.5	849	1.49	849	1.44		-0.329473	-0.00767714	-0.381494	-0.00147137	-1.47137	-7.67714e-06
	849	1.5	849	1.49	849	1.44		-0.328498	-0.0063641	-0.380488	-0.00147131	-1.47131	-6.3641e-06
	850	1.5	850	1.49	850	1.44		-0.327477	-0.00785484	-0.379485	-0.00145092	-1.45092	-7.85484e-06
	850	1.5	850	1.49	850	1.44		-0.326459	-0.00606239	-0.378511	-0.00143536	-1.43536	-6.06239e-06
	851	1.5	851	1.49	851	1.44		-0.325493	-0.00687324	-0.377525	-0.00144674	-1.44674	-6.87324e-06
	851	1.5	851	1.49	851	1.44		-0.324467	-0.00692361	-0.376493	-0.00144101	-1.44101	-6.92361e-06
	852	1.5	852	1.49	852	1.44		-0.323474	-0.00563732	-0.37549	-0.00143679	-1.43679	-5.63732e-06
	852	1.5	852	1.49	852	1.44		-0.322503	-0.00710477	-0.374484	-0.00142448	-1.42448	-7.10477e-06
	853	1.5	853	1.49	853	1.44		-0.321479	-0.00534329	-0.37349	-0.00140462	-1.40462	-5.34329e-06
	853	1.5	853	1.49	853	1.44		-0.320528	-0.0061346	-0.372502	-0.00140912	-1.40912	-6.1346e-06
	854	1.5	854	1.49	854	1.44		-0.319474	-0.00621525	-0.371477	-0.00141457	-1.41457	-6.21525e-06
	854	1.5	854	1.49	854	1.44		-0.318538	-0.00491987	-0.370466	-0.00137311	-1.37311	-4.91987e-06
	855	1.5	855	1.49	855	1.44		-0.317481	-0.00641728	-0.369479	-0.00136349	-1.36349	-6.41728e-06
	855	1.5	855	1.49	855	1.44		-0.316536	-0.00461196	-0.36846	-0.0013775	-1.3775	-4.61196e-06
	856	1.5	856	1.49	856	1.44		-0.315533	-0.00545897	-0.36744	-0.00136567	-1.36567	-5.45897e-06
	856	1.5	856	1.49	856	1.44		-0.314525	-0.00550337	-0.366453	-0.00136186	-1.36186	-5.50337e-06
	857	1.5	857	1.49	857	1.44		-0.313524	-0.00423818	-0.365487	-0.00134948	-1.34948	-4.23818e-06
	857	1.5	857	1.49	857	1.44		-0.312492	-0.00570399	-0.364459	-0.00132564	-1.32564	-5.70399e-06
	858	1.5	858	1.49	858	1.44		-0.311495	-0.00393838	-0.363449	-0.00133322	-1.33322	-3.93838e-06
	858	1.5	858	1.49	858	1.44		-0.31056	-0.00478393	-0.362474	-0.00131279	-1.31279	-4.78393e-06
	859	1.5	859	1.49	859	1.44		-0.309508	-0.00481263	-0.361519	-0.00129351	-1.29351	-4.81263e-06
	859	1.5	859	1.49	859	1.44		-0.308544	-0.00356721	-0.360496	-0.0013051	-1.3051	-3.56721e-06
	860	1.5	860	1.49	860	1.44		-0.30752	-0.00504364	-0.359489	-0.00130072	-1.30072	-5.04364e-06
	860	1.5	860	1.49	860	1.44		-0.306508	-0.00325684	-0.358497	-0.00128796	-1.28796	-3.25684e-06
	861	1.5	861	1.49	861	1.44		-0.30557	-0.00414795	-0.357488	-0.00128128	-1.28128	-4.14795e-06
	861	1.5	861	1.49	861	1.44		-0.3045	-0.00409834	-0.356517	-0.00127808	-1.27808	-4.09834e-06
	862	1.5	862	1.49	862	1.44		-0.303553	-0.00295712	-0.355519	-0.00130785	-1.30785	-2.95712e-06
	862	1.5	862	1.49	862	1.44		-0.302517	-0.0044477	-0.354495	-0.00131043	-1.31043	-4.4477e-06
	863	1.5	863	1.49	863	1.44		-0.301515	-0.0025391	-0.353549	-0.00128636	-1.28636	-2.5391e-06
	863	1.5	863	1.49	863	1.44		-0.300511	-0.00352469	-0.352506	-0.0012707	-1.2707	-3.52469e-06
	864	1.5	864	1.49	864	1.44		-0.299502	-0.00345613	-0.351507	-0.00124906	-1.24906	-3.45613e-06
	864	1.5	864	1.49	864	1.44		-0.298524	-0.00236455	-0.3505	-0.00124668	-1.24668	-2.36455e-06
	865	1.5	865	1.49	865	1.44		-0.297532	-0.00381218	-0.349529	-0.00123683	-1.23683	-3.81218e-06
	865	1.5	865	1.49	865	1.44		-0.296509	-0.00195125	-0.348519	-0.00123427	-1.23427	-1.95125e-06
	866	1.5	866	1.49	866	1.44		-0.295572	-0.00291207	-0.347509	-0.00123164	-1.23164	-2.91207e-06
	866	1.5	866	1.49	866	1.44		-0.294494	-0.00287473	-0.346536	-0.00122614	-1.22614	-2.87473e-06
	867	1.5	867	1.49	867	1.44		-0.29352	-0.00175344	-0.345494	-0.00124358	-1.24358	-1.75344e-06
	867	1.5	867	1.49	867	1.44		-0.29252	-0.00323271	-0.344512	-0.00123325	-1.23325	-3.23271e-06
	868	1.5	868	1.49	868	1.44		-0.290107	-0.00152526	-0.343499	-0.0012373	-1.2373	-1.52526e-06
	868	1.5	868	1.49	868	1.44		-0.287392	-0.00244009	-0.342513	-0.00124615	-1.24615	-2.44009e-06
	869	1.5	869	1.49	869	1.44		-0.286559	-0.000742626	-0.341548	-0.00124398	-1.24398	-7.42626e-07
	869	1.5	869	1.49	869	1.44		-0.285536	-0.00209373	-0.3405	-0.00122997	-1.22997	-2.09373e-06
	870	1.5	870	1.49	870	1.44		-0.28441	-0.0011564	-0.339529	-0.00120882	-1.20882	-1.1564e-06
	870	1.5	870	1.49	870	1.44		-0.283642	-0.00101118	-0.338533	-0.00119597	-1.19597	-1.01118e-06
	871	1.5	871	1.49	871	1.44		-0.282462	-0.00188295	-0.337544	-0.001216	-1.216	-1.88295e-06
	871	1.5	871	1.49	871	1.44		-0.281575	-0.000195492	-0.336548	-0.00119962	-1.19962	-1.95492e-07
	872	1.5	872	1.49	872	1.44		-0.280551	-0.00154275	-0.335537	-0.00116619	-1.16619	-1.54275e-06
	872	1.5	872	1.49	872	1.44		-0.279406	-0.000560845	-0.334524	-0.00115805	-1.15805	-5.60845e-07
	873	1.5	873	1.49	873	1.44		-0.278658	-0.000495093	-0.333525	-0.00115211	-1.15211	-4.95093e-07
	873	1.5	873	1.49	873	1.44		-0.277423	-0.00131899	-0.332515	-0.00114504	-1.14504	-1.31899e-06
	874	1.5	874	1.49	874	1.44		-0.276601	0.00034261	-0.3315	-0.0011286	-1.1286	3.4261e-07
	874	1.5	874	1.49	874	1.44		-0.275554	-0.00105833	-0.330503	-0.00113495	-1.13495	-1.05833e-06
	875	1.5	875	1.49	875	1.44		-0.274436	5.66276e-06	-0.329519	-0.00113642	-1.13642	5.66276e-09
	875	1.5	875	1.49	875	1.44		-0.273649	-4.36193e-06	-0.32847	-0.00111942	-1.11942	-4.36193e-09
	876	1.5	876	1.49	876	1.44		-0.272416	-0.000786063	-0.327544	-0.00111281	-1.11281	-7.86063e-07
	876	1.5	876	1.49	876	1.44		-0.271612	0.000837953	-0.326518	-0.0011163	-1.1163	8.37953e-07
	877	1.5	877	1.49	877	1.44		-0.270548	-0.000541431	-0.32553	-0.00111571	-1.11571	-5.41431e-07
	877	1.5	877	1.49	877	1.44		-0.269435	0.000505487	-0.324477	-0.00110459	-1.10459	5.05487e-07
	878	1.5	878	1.49	878	1.44		-0.268641	0.000501165	-0.323518	-0.00110682	-1.10682	5.01165e-07
	878	1.5	878	1.49	878	1.44		-0.267442	-0.000293712	-0.322558	-0.00109764	-1.09764	-2.93712e-07
	879	1.5	879	1.49	879	1.44		-0.266626	0.00133033	-0.321564	-0.00108842	-1.08842	1.33033e-06
	879	1.5	879	1.49	879	1.44		-0.265557	-4.78073e-05	-0.320542	-0.00106268	-1.06268	-4.78073e-08
	880	1.5	880	1.49	880	1.44		-0.264443	0.000987853	-0.319521	-0.00106171	-1.06171	9.87853e-07
	880	1.5	880	1.49	880	1.44		-0.263641	0.0009883	-0.318549	-0.00105542	-1.05542	9.883e-07
	881	1.5	881	1.49	881	1.44		-0.262427	0.000185266	-0.317554	-0.00103892	-1.03892	1.85266e-07
	881	1.5	881	1.49	881	1.44		-0.261614	0.00182922	-0.316538	-0.00105645	-1.05645	1.82922e-06
	882	1.5	882	1.49	882	1.44		-0.260545	0.000403548	-0.31555	-0.00102938	-1.02938	4.03548e-07
	882	1.5	882	1.49	882	1.44		-0.259443	0.0014714	-0.314537	-0.00104383	-1.04383	1.4714e-06
	883	1.5	883	1.49	883	1.44		-0.258661	0.00143728	-0.31352	-0.00103272	-1.03272	1.43728e-06
	883	1.5	883	1.49	883	1.44		-0.257419	0.000660574	-0.312525	-0.00102193	-1.02193	6.60574e-07
	884	1.5	884	1.49	884	1.44		-0.25662	0.0022585	-0.311535	-0.00100643	-1.00643	2.2585e-06
	884	1.5	884	1.49	884	1.44		-0.255558	0.000880274	-0.310553	-0.00101468	-1.01468	8.80274e-07
	885	1.5	885	1.49	885	1.44		-0.254427	0.00194223	-0.309526	-0.00100271	-1.00271	1.94223e-06
	885	1.5	885	1.49	885	1.44		-0.25366	0.00185891	-0.308547	-0.001018	-1.018	1.85891e-06
	886	1.5	886	1.49	886	1.44		-0.252403	0.00114846	-0.307534	-0.00100099	-1.00099	1.14846e-06
	886	1.5	886	1.49	886	1.44		-0.251637	0.00271769	-0.306541	-0.000987856	-0.987856	2.71769e-06
	887	1.5	887	1.49	887	1.44		-0.25052	0.00127947	-0.305524	-0.000983328	-0.983328	1.27947e-06
	887	1.5	887	1.49	887	1.44		-0.249498	0.00243181	-0.30457	-0.000969959	-0.969959	2.43181e-06
	888	1.5	888	1.49	888	1.44		-0.248663	0.00226828	-0.303541	-0.000978134	-0.978134	2.26828e-06
	888	1.5	888	1.49	888	1.44		-0.247406	0.00158605	-0.302548	-0.000968447	-0.968447	1.58605e-06
	889	1.5	889	1.49	889	1.44		-0.246631	0.00312978	-0.301512	-0.000961185	-0.961185	3.12978e-06
	889	1.5	889	1.49	889	1.44		-0.245549	0.00169596	-0.300547	-0.000934776	-0.934776	1.69596e-06
	890	1.5	890	1.49	890	1.44		-0.244514	0.00286659	-0.299541	-0.000941364	-0.941364	2.86659e-06
	890	1.5	890	1.49	890	1.44		-0.243688	0.00267786	-0.29855	-0.000952355	-0.952355	2.67786e-06
	891	1.5	891	1.49	891	1.44		-0.242446	0.00201542	-0.297569	-0.000953515	-0.953515	2.01542e-06
	891	1.5	891	1.49	891	1.44		-0.241641	0.00354112	-0.296548	-0.000937178	-0.937178	3.54112e-06
	892	1.5	892	1.49	892	1.44		-0.240583	0.00211078	-0.295531	-0.000926242	-0.926242	2.11078e-06
	892	1.5	892	1.49	892	1.44		-0.239501	0.00327062	-0.294554	-0.000939763	-0.939763	3.27062e-06
	893	1.5	893	1.49	893	1.44		-0.238695	0.00308653	-0.293565	-0.000928484	-0.928484	3.08653e-06
	893	1.5	893	1.49	893	1.44		-0.237454	0.00241143	-0.292537	-0.000916559	-0.916559	2.41143e-06
	894	1.5	894	1.49	894	1.44		-0.236681	0.00394891	-0.291568	-0.00092957	-0.92957	3.94891e-06
	894	1.5	894	1.49	894	1.44		-0.235589	0.00248519	-0.290582	-0.000916555	-0.916555	2.48519e-06
	895	1.5	895	1.49	895	1.44		-0.234518	0.00367402	-0.289579	-0.000912053	-0.912053	3.67402e-06
	895	1.5	895	1.49	895	1.44		-0.233668	0.00346368	-0.288549	-0.000870781	-0.870781	3.46368e-06
	896	1.5	896	1.49	896	1.44		-0.232454	0.00281431	-0.287574	-0.000894061	-0.894061	2.81431e-06
	896	1.5	896	1.49	896	1.44		-0.231629	0.0043163	-0.286543	-0.000896484	-0.896484	4.3163e-06
	897	1.5	897	1.49	897	1.44		-0.230594	0.00288077	-0.285545	-0.000892644	-0.892644	2.88077e-06
	897	1.5	897	1.49	897	1.44		-0.229511	0.00405352	-0.284537	-0.000879173	-0.879173	4.05352e-06
	898	1.5	898	1.49	898	1.44		-0.228707	0.00384051	-0.28357	-0.000915167	-0.915167	3.84051e-06
	898	1.5	898	1.49	898	1.44		-0.227438	0.00323675	-0.282578	-0.000898447	-0.898447	3.23675e-06
	899	1.5	899	1.49	899	1.44		-0.226669	0.00468828	-0.281583	-0.000883808	-0.883808	4.68828e-06
	899	1.5	899	1.49	899	1.44		-0.225579	0.00321645	-0.280561	-0.00089417	-0.89417	3.21645e-06
	900	1.5	900	1.49	900	1.44		-0.224528	0.00448491	-0.279576	-0.000883792	-0.883792	4.48491e-06
	900	1.5	900	1.49	900	1.44		-0.223701	0.00413631	-0.278564	-0.000878226	-0.878226	4.13631e-06
	901	1.5	901	1.49	901	1.44		-0.222464	0.00359047	-0.277589	-0.000869441	-0.869441	3.59047e-06
	901	1.5	901	1.49	901	1.44		-0.22167	0.00502927	-0.276574	-0.000866349	-0.866349	5.02927e-06
	902	1.5	902	1.49	902	1.44		-0.220556	0.00356128	-0.275564	-0.000864041	-0.864041	3.56128e-06
	902	1.5	902	1.49	902	1.44		-0.219531	0.00483443	-0.274588	-0.000845624	-0.845624	4.83443e-06
	903	1.5	903	1.49	903	1.44		-0.218734	0.00445639	-0.273566	-0.000846896	-0.846896	4.45639e-06
	903	1.5	903	1.49	903	1.44		-0.217472	0.00394728	-0.272572	-0.000833305	-0.833305	3.94728e-06
	904	1.5	904	1.49	904	1.44		-0.216667	0.00537261	-0.271582	-0.000835735	-0.835735	5.37261e-06
	904	1.5	904	1.49	904	1.44		-0.215557	0.00391709	-0.270588	-0.000838465	-0.838465	3.91709e-06
	905	1.5	905	1.49	905	1.44		-0.21451	0.00517344	-0.269573	-0.000829824	-0.829824	5.17344e-06
	905	1.5	905	1.49	905	1.44		-0.213697	0.00482036	-0.268566	-0.000821486	-0.821486	4.82036e-06
	906	1.5	906	1.49	906	1.44		-0.212449	0.00427285	-0.267605	-0.00078737	-0.78737	4.27285e-06
	906	1.5	906	1.49	906	1.44		-0.211667	0.00571432	-0.266575	-0.000786729	-0.786729	5.71432e-06
	907	1.5	907	1.49	907	1.44		-0.210586	0.00424194	-0.265575	-0.000772507	-0.772507	4.24194e-06
	907	1.5	907	1.49	907	1.44		-0.209526	0.00551098	-0.264581	-0.000785255	-0.785255	5.51098e-06
	908	1.5	908	1.49	908	1.44		-0.208703	0.00511994	-0.263581	-0.000779462	-0.779462	5.11994e-06
	908	1.5	908	1.49	908	1.44		-0.207465	0.00461628	-0.262572	-0.000749277	-0.749277	4.61628e-06
	909	1.5	909	1.49	909	1.44		-0.206682	0.00602234	-0.261569	-0.000750506	-0.750506	6.02234e-06
	909	1.5	909	1.49	909	1.44		-0.205619	0.00455898	-0.260577	-0.000736171	-0.736171	4.55898e-06
	910	1.5	910	1.49	910	1.44		-0.204542	0.0058277	-0.259552	-0.000732315	-0.732315	5.8277e-06
	910	1.5	910	1.49	910	1.44		-0.203741	0.00541542	-0.258574	-0.000724979	-0.724979	5.41542e-06
	911	1.5	911	1.49	911	1.44		-0.202487	0.00499657	-0.25758	-0.000724223	-0.724223	4.99657e-06
	911	1.5	911	1.49	911	1.44		-0.201716	0.00631586	-0.256603	-0.000725911	-0.725911	6.31586e-06
	912	1.5	912	1.49	912	1.44		-0.200581	0.00485611	-0.25558	-0.000742135	-0.742135	4.85611e-06
	912	1.5	912	1.49	912	1.44		-0.199565	0.00620005	-0.25458	-0.000706147	-0.706147	6.20005e-06
	913	1.5	913	1.49	913	1.44		-0.198728	0.00569438	-0.2536	-0.00069752	-0.69752	5.69438e-06
	913	1.5	913	1.49	913	1.44		-0.197464	0.0052881	-0.252581	-0.000683176	-0.683176	5.2881e-06
	914	1.5	914	1.49	914	1.44		-0.196722	0.00661695	-0.251556	-0.000703595	-0.703595	6.61695e-06
	914	1.5	914	1.49	914	1.44		-0.195586	0.00512951	-0.250573	-0.000709112	-0.709112	5.12951e-06
	915	1.5	915	1.49	915	1.44		-0.194578	0.00651623	-0.249556	-0.00071783	-0.71783	6.51623e-06
	915	1.5	915	1.49	915	1.44		-0.193697	0.00596576	-0.248568	-0.000715666	-0.715666	5.96576e-06
	916	1.5	916	1.49	916	1.44		-0.192498	0.0055849	-0.247582	-0.000699234	-0.699234	5.5849e-06
	916	1.5	916	1.49	916	1.44		-0.191711	0.00688092	-0.24658	-0.000693447	-0.693447	6.88092e-06
	917	1.5	917	1.49	917	1.44		-0.190627	0.0054297	-0.245599	-0.000696289	-0.696289	5.4297e-06
	917	1.5	917	1.49	917	1.44		-0.189563	0.00677832	-0.244607	-0.000681513	-0.681513	6.77832e-06
	918	1.5	918	1.49	918	1.44		-0.187056	0.00483487	-0.243626	-0.000672886	-0.672886	4.83487e-06
	918	1.5	918	1.49	918	1.44		-0.184585	0.0066564	-0.242574	-0.000689216	-0.689216	6.6564e-06
	919	1.5	919	1.49	919	1.44		-0.183615	0.00698313	-0.241638	-0.000666038	-0.666038	6.98313e-06
	919	1.5	919	1.49	919	1.44		-0.182595	0.00573563	-0.240583	-0.000682056	-0.682056	5.73563e-06
	920	1.5	920	1.49	920	1.44		-0.181613	0.0076791	-0.239594	-0.000660535	-0.660535	7.6791e-06
	920	1.5	920	1.49	920	1.44		-0.180631	0.00617191	-0.238571	-0.000651875	-0.651875	6.17191e-06
	921	1.5	921	1.49	921	1.44		-0.179594	0.00693166	-0.237622	-0.000651652	-0.651652	6.93166e-06
	921	1.5	921	1.49	921	1.44		-0.178619	0.00724643	-0.236591	-0.000646478	-0.646478	7.24643e-06
	922	1.5	922	1.49	922	1.44		-0.177616	0.0060323	-0.235612	-0.000631819	-0.631819	6.0323e-06
	922	1.5	922	1.49	922	1.44		-0.176621	0.00792077	-0.234596	-0.000623594	-0.623594	7.92077e-06
	923	1.5	923	1.49	923	1.44		-0.175624	0.00639701	-0.233571	-0.000611617	-0.611617	6.39701e-06
	923	1.5	923	1.49	923	1.44		-0.174562	0.00730476	-0.23262	-0.000609139	-0.609139	7.30476e-06
	924	1.5	924	1.49	924	1.44		-0.173608	0.00749105	-0.231612	-0.000608108	-0.608108	7.49105e-06
	924	1.5	924	1.49	924	1.44		-0.172584	0.00627274	-0.230604	-0.000605517	-0.605517	6.27274e-06
	925	1.5	925	1.49	925	1.44		-0.171612	0.00817933	-0.229606	-0.000597056	-0.597056	8.17933e-06
	925	1.5	925	1.49	925	1.44		-0.170653	0.00661774	-0.228637	-0.000566229	-0.566229	6.61774e-06
	926	1.5	926	1.49	926	1.44		-0.169599	0.00756468	-0.22761	-0.000574933	-0.574933	7.56468e-06
	926	1.5	926	1.49	926	1.44		-0.168601	0.00770608	-0.226624	-0.000585972	-0.585972	7.70608e-06
	927	1.5	927	1.49	927	1.44		-0.167602	0.00655449	-0.225584	-0.000563335	-0.563335	6.55449e-06
	927	1.5	927	1.49	927	1.44		-0.166643	0.00839848	-0.224644	-0.000573128	-0.573128	8.39848e-06
	928	1.5	928	1.49	928	1.44		-0.16567	0.00687832	-0.223616	-0.000547825	-0.547825	6.87832e-06
	928	1.5	928	1.49	928	1.44		-0.164633	0.00779026	-0.222623	-0.000560167	-0.560167	7.79026e-06
	929	1.5	929	1.49	929	1.44		-0.163653	0.00795023	-0.221637	-0.000554561	-0.554561	7.95023e-06
	929	1.5	929	1.49	929	1.44		-0.16263	0.00676771	-0.220633	-0.000529985	-0.529985	6.76771e-06
	930	1.5	930	1.49	930	1.44		-0.161653	0.00865375	-0.219614	-0.000538188	-0.538188	8.65375e-06
	930	1.5	930	1.49	930	1.44		-0.160671	0.00709948	-0.21863	-0.000538305	-0.538305	7.09948e-06
	931	1.5	931	1.49	931	1.44		-0.159633	0.00804564	-0.217622	-0.000526456	-0.526456	8.04564e-06
	931	1.5	931	1.49	931	1.44		-0.158673	0.00817724	-0.216639	-0.000533809	-0.533809	8.17724e-06
	932	1.5	932	1.49	932	1.44		-0.15763	0.0070076	-0.215636	-0.000516356	-0.516356	7.0076e-06
	932	1.5	932	1.49	932	1.44		-0.156663	0.00887376	-0.214586	-0.000510031	-0.510031	8.87376e-06
	933	1.5	933	1.49	933	1.44		-0.155648	0.0073287	-0.213572	-0.000513617	-0.513617	7.3287e-06
	933	1.5	933	1.49	933	1.44		-0.154615	0.00830354	-0.212611	-0.000525833	-0.525833	8.30354e-06
	934	1.5	934	1.49	934	1.44		-0.153649	0.00839654	-0.211602	-0.000508872	-0.508872	8.39654e-06
	934	1.5	934	1.49	934	1.44		-0.15265	0.00727359	-0.210606	-0.000494131	-0.494131	7.27359e-06
	935	1.5	935	1.49	935	1.44		-0.151652	0.00910051	-0.209619	-0.000494051	-0.494051	9.10051e-06
	935	1.5	935	1.49	935	1.44		-0.150675	0.00751693	-0.208585	-0.000492426	-0.492426	7.51693e-06
	936	1.5	936	1.49	936	1.44		-0.149631	0.00857245	-0.207605	-0.00049482	-0.49482	8.57245e-06
	936	1.5	936	1.49	936	1.44		-0.14869	0.0085661	-0.206601	-0.000493285	-0.493285	8.5661e-06
	937	1.5	937	1.49	937	1.44		-0.147632	0.00754086	-0.205625	-0.000486563	-0.486563	7.54086e-06
	937	1.5	937	1.49	937	1.44		-0.146681	0.00933975	-0.204629	-0.00046362	-0.46362	9.33975e-06
	938	1.5	938	1.49	938	1.44		-0.145668	0.00770473	-0.203638	-0.000458799	-0.458799	7.70473e-06
	938	1.5	938	1.49	938	1.44		-0.14464	0.00880108	-0.202637	-0.000475498	-0.475498	8.80108e-06
	939	1.5	939	1.49	939	1.44		-0.14366	0.00876517	-0.201634	-0.000469185	-0.469185	8.76517e-06
	939	1.5	939	1.49	939	1.44		-0.142641	0.00776609	-0.200621	-0.000455831	-0.455831	7.76609e-06
	940	1.5	940	1.49	940	1.44		-0.141647	0.00952156	-0.199645	-0.000450366	-0.450366	9.52156e-06
	940	1.5	940	1.49	940	1.44		-0.140681	0.0079338	-0.198654	-0.000441528	-0.441528	7.9338e-06
	941	1.5	941	1.49	941	1.44		-0.13965	0.00898934	-0.197658	-0.000438051	-0.438051	8.98934e-06
	941	1.5	941	1.49	941	1.44		-0.138675	0.00897003	-0.196618	-0.000427313	-0.427313	8.97003e-06
	942	1.5	942	1.49	942	1.44		-0.137633	0.0079691	-0.195646	-0.000413282	-0.413282	7.9691e-06
	942	1.5	942	1.49	942	1.44		-0.136648	0.00974448	-0.19463	-0.000411001	-0.411001	9.74448e-06
	943	1.5	943	1.49	943	1.44		-0.135652	0.00814417	-0.192117	-0.000410579	-0.410579	8.14417e-06
	943	1.5	943	1.49	943	1.44		-0.134636	0.00922058	-0.189605	-0.000384995	-0.384995	9.22058e-06
	944	1.5	944	1.49	944	1.44		-0.133665	0.00917264	-0.188568	-0.000388963	-0.388963	9.17264e-06
	944	1.5	944	1.49	944	1.44		-0.132638	0.00817833	-0.1876	-0.00037952	-0.37952	8.17833e-06
	945	1.5	945	1.49	945	1.44		-0.131691	0.00993492	-0.186585	-0.000374962	-0.374962	9.93492e-06
	945	1.5	945	1.49	945	1.44		-0.13067	0.00832839	-0.185594	-0.000362654	-0.362654	8.32839e-06
	946	1.5	946	1.49	946	1.44		-0.129661	0.00942745	-0.184602	-0.000363499	-0.363499	9.42745e-06
	946	1.5	946	1.49	946	1.44		-0.128681	0.0093559	-0.183569	-0.000359269	-0.359269	9.3559e-06
	947	1.5	947	1.49	947	1.44		-0.127674	0.0083936	-0.182598	-0.000359118	-0.359118	8.3936e-06
	947	1.5	947	1.49	947	1.44		-0.126673	0.0101935	-0.181604	-0.000342751	-0.342751	1.01935e-05
	948	1.5	948	1.49	948	1.44		-0.125727	0.00852105	-0.180597	-0.000342349	-0.342349	8.52105e-06
	948	1.5	948	1.49	948	1.44		-0.124657	0.00968526	-0.179615	-0.000344872	-0.344872	9.68526e-06
	949	1.5	949	1.49	949	1.44		-0.123722	0.00948521	-0.178599	-0.000343983	-0.343983	9.48521e-06
	949	1.5	949	1.49	949	1.44		-0.12268	0.00862238	-0.177617	-0.000330263	-0.330263	8.62238e-06
	950	1.5	950	1.49	950	1.44		-0.121703	0.0103377	-0.17658	-0.000311128	-0.311128	1.03377e-05
	950	1.5	950	1.49	950	1.44		-0.120697	0.00870447	-0.175582	-0.000317156	-0.317156	8.70447e-06
	951	1.5	951	1.49	951	1.44		-0.119701	0.00990849	-0.174598	-0.000311423	-0.311423	9.90849e-06
	951	1.5	951	1.49	951	1.44		-0.118725	0.00963675	-0.173594	-0.000308937	-0.308937	9.63675e-06
	952	1.5	952	1.49	952	1.44		-0.117687	0.00883612	-0.172601	-0.000310969	-0.310969	8.83612e-06
	952	1.5	952	1.49	952	1.44		-0.116685	0.0104867	-0.1716	-0.000295075	-0.295075	1.04867e-05
	953	1.5	953	1.49	953	1.44		-0.115671	0.00889309	-0.170599	-0.000291403	-0.291403	8.89309e-06
	953	1.5	953	1.49	953	1.44		-0.114659	0.010103	-0.169579	-0.000289528	-0.289528	1.0103e-05
	954	1.5	954	1.49	954	1.44		-0.113714	0.0098147	-0.168612	-0.00028166	-0.28166	9.8147e-06
	954	1.5	954	1.49	954	1.44		-0.112681	0.00902423	-0.167589	-0.000282266	-0.282266	9.02423e-06
	955	1.5	955	1.49	955	1.44		-0.111678	0.0106884	-0.166673	-0.000288184	-0.288184	1.06884e-05
	955	1.5	955	1.49	955	1.44		-0.110675	0.00908621	-0.16563	-0.00028421	-0.28421	9.08621e-06
	956	1.5	956	1.49	956	1.44		-0.109672	0.0102814	-0.164646	-0.000284477	-0.284477	1.02814e-05
	956	1.5	956	1.49	956	1.44		-0.108704	0.0100243	-0.163634	-0.000269949	-0.269949	1.00243e-05
	957	1.5	957	1.49	957	1.44		-0.107666	0.00920049	-0.162628	-0.000270185	-0.270185	9.20049e-06
	957	1.5	957	1.49	957	1.44		-0.106693	0.0108627	-0.161648	-0.000252553	-0.252553	1.08627e-05
	958	1.5	958	1.49	958	1.44		-0.105674	0.00925724	-0.160659	-0.000253317	-0.253317	9.25724e-06
	958	1.5	958	1.49	958	1.44		-0.104657	0.0104791	-0.159648	-0.000245053	-0.245053	1.04791e-05
	959	1.5	959	1.49	959	1.44		-0.103709	0.0101775	-0.15864	-0.000237366	-0.237366	1.01775e-05
	959	1.5	959	1.49	959	1.44		-0.102708	0.00941415	-0.157638	-0.000232881	-0.232881	9.41415e-06
	960	1.5	960	1.49	960	1.44		-0.101704	0.0110659	-0.156647	-0.000223964	-0.223964	1.10659e-05
	960	1.5	960	1.49	960	1.44		-0.100725	0.00942956	-0.155658	-0.000217742	-0.217742	9.42956e-06
	961	1.5	961	1.49	961	1.44		-0.0996649	0.0107342	-0.154619	-0.00021256	-0.21256	1.07342e-05
	961	1.5	961	1.49	961	1.44		-0.0986951	0.0103255	-0.153631	-0.00020716	-0.20716	1.03255e-05
	962	1.5	962	1.49	962	1.44		-0.0976755	0.0095986	-0.152626	-0.000200764	-0.200764	9.5986e-06
	962	1.5	962	1.49	962	1.44		-0.0967161	0.011181	-0.151668	-0.000191588	-0.191588	1.1181e-05
	963	1.5	963	1.49	963	1.44		-0.0956735	0.00957202	-0.150645	-0.000185864	-0.185864	9.57202e-06
	963	1.5	963	1.49	963	1.44		-0.0946357	0.010922	-0.149663	-0.000181223	-0.181223	1.0922e-05
	964	1.5	964	1.49	964	1.44		-0.0936812	0.0104812	-0.148629	-0.000174719	-0.174719	1.04812e-05
	964	1.51	964	1.49	964	1.44		-0.0926929	0.00978026	-0.147656	-0.000164133	-0.164133	9.78026e-06
	965	1.51	965	1.49	965	1.44		-0.091699	0.0113423	-0.146647	-0.000156387	-0.156387	1.13423e-05
	965	1.51	965	1.49	965	1.44		-0.0906959	0.00974401	-0.145665	-0.000152785	-0.152785	9.74401e-06
	966	1.51	966	1.49	966	1.44		-0.0896752	0.0111054	-0.144657	-0.000148857	-0.148857	1.11054e-05
	966	1.51	966	1.49	966	1.44		-0.0886846	0.0106566	-0.143661	-0.000140548	-0.140548	1.06566e-05
	967	1.51	967	1.49	967	1.44		-0.0877144	0.00996059	-0.142635	-0.000134168	-0.134168	9.96059e-06
	967	1.51	967	1.49	967	1.44		-0.0867298	0.0114914	-0.141663	-0.000127782	-0.127782	1.14914e-05
	968	1.51	968	1.49	968	1.44		-0.0857224	0.00989771	-0.140696	-0.000120174	-0.120174	9.89771e-06
	968	1.51	968	1.49	968	1.44		-0.0846415	0.0112713	-0.139672	-0.000112181	-0.112181	1.12713e-05
	969	1.51	969	1.49	969	1.44		-0.0837474	0.010814	-0.138672	-0.000104482	-0.104482	1.0814e-05
	969	1.51	969	1.49	969	1.44		-0.0826996	0.0101274	-0.137669	-0.00010036	-0.10036	1.01274e-05
	970	1.51	970	1.49	970	1.44		-0.0817599	0.0116744	-0.136664	-9.43e-05	-0.0943	1.16744e-05
	970	1.51	970	1.49	970	1.44		-0.080722	0.0100473	-0.135644	-8.90435e-05	-0.0890435	1.00473e-05
	971	1.51	971	1.49	971	1.44		-0.0796931	0.0114506	-0.134675	-8.20852e-05	-0.0820852	1.14506e-05
	971	1.51	971	1.49	971	1.44		-0.0787207	0.0109655	-0.133638	-7.59069e-05	-0.0759069	1.09655e-05
	972	1.51	972	1.49	972	1.44		-0.0777234	0.010285	-0.132664	-7.14654e-05	-0.0714654	1.0285e-05
	972	1.51	972	1.49	972	1.44		-0.0767311	0.0118188	-0.131647	-6.46272e-05	-0.0646272	1.18188e-05
	973	1.51	973	1.49	973	1.44		-0.0757165	0.0101646	-0.130678	-5.8217e-05	-0.058217	1.01646e-05
	973	1.51	973	1.49	973	1.44		-0.0747116	0.011676	-0.129659	-5.2089e-05	-0.052089	1.1676e-05
	974	1.51	974	1.49	974	1.44		-0.0737068	0.0110849	-0.128664	-4.32587e-05	-0.0432587	1.10849e-05
	974	1.51	974	1.49	974	1.44		-0.0727035	0.0105388	-0.127692	-3.97657e-05	-0.0397657	1.05388e-05
	975	1.51	975	1.49	975	1.44		-0.0717188	0.0119767	-0.126698	-3.1617e-05	-0.031617	1.19767e-05
	975	1.51	975	1.49	975	1.44		-0.0707128	0.0103216	-0.125695	-2.59757e-05	-0.0259757	1.03216e-05
	976	1.51	976	1.49	976	1.44		-0.0696893	0.0118375	-0.124683	-2.0155e-05	-0.020155	1.18375e-05
	976	1.51	976	1.49	976	1.44		-0.0687365	0.0112247	-0.123676	-1.24045e-05	-0.0124045	1.12247e-05
	977	1.51	977	1.49	977	1.44		-0.0676935	0.0106817	-0.122704	-6.81662e-06	-0.00681662	1.06817e-05
	977	1.51	977	1.49	977	1.44		-0.0667193	0.0121183	-0.121701	1.22845e-06	0.00122845	1.21183e-05
	978	1.51	978	1.49	978	1.44		-0.0657374	0.0104639	-0.120694	7.01263e-06	0.00701263	1.04639e-05
	978	1.51	978	1.49	978	1.44		-0.0647125	0.0120052	-0.119686	1.30101e-05	0.0130101	1.20052e-05
	979	1.51	979	1.49	979	1.44		-0.0637508	0.0113767	-0.118683	2.08859e-05	0.0208859	1.13767e-05
	979	1.51	979	1.49	979	1.44		-0.062708	0.0108749	-0.117712	2.6169e-05	0.026169	1.08749e-05
	980	1.51	980	1.49	980	1.44		-0.0617281	0.0122602	-0.116684	3.38588e-05	0.0338588	1.22602e-05
	980	1.51	980	1.49	980	1.44		-0.0607532	0.0106466	-0.115671	3.9822e-05	0.039822	1.06466e-05
	981	1.51	981	1.49	981	1.44		-0.0596864	0.0121539	-0.114645	4.58746e-05	0.0458746	1.21539e-05
	981	1.51	981	1.49	981	1.44		-0.0587302	0.0115471	-0.113696	5.38365e-05	0.0538365	1.15471e-05
	982	1.51	982	1.49	982	1.44		-0.057661	0.0110191	-0.112664	5.89594e-05	0.0589594	1.10191e-05
	982	1.51	982	1.49	982	1.44		-0.0567158	0.0124319	-0.11171	6.71462e-05	0.0671462	1.24319e-05
	983	1.51	983	1.49	983	1.44		-0.0557082	0.0107662	-0.110671	7.35264e-05	0.0735264	1.07662e-05
	983	1.51	983	1.49	983	1.44		-0.0546829	0.0123179	-0.109717	7.83335e-05	0.0783335	1.23179e-05
	984	1.51	984	1.49	984	1.44		-0.0537362	0.0116639	-0.108683	8.66933e-05	0.0866933	1.16639e-05
	984	1.51	984	1.49	984	1.44		-0.052682	0.011184	-0.107705	9.24617e-05	0.0924617	1.1184e-05
	985	1.51	985	1.49	985	1.44		-0.0517245	0.0125711	-0.10669	0.00010084	0.10084	1.25711e-05
	985	1.51	985	1.49	985	1.44		-0.0507208	0.0109068	-0.105707	0.000106947	0.106947	1.09068e-05
	986	1.51	986	1.49	986	1.44		-0.0497175	0.0125168	-0.104721	0.000111903	0.111903	1.25168e-05
	986	1.51	986	1.49	986	1.44		-0.0487778	0.0117257	-0.103707	0.000120674	0.120674	1.17257e-05
	987	1.51	987	1.49	987	1.44		-0.0477219	0.0114304	-0.102695	0.000125532	0.125532	1.14304e-05
	987	1.51	987	1.49	987	1.44		-0.0467579	0.0127103	-0.101676	0.000133889	0.133889	1.27103e-05
	988	1.51	988	1.49	988	1.44		-0.0457331	0.0110627	-0.100714	0.000141028	0.141028	1.10627e-05
	988	1.51	988	1.49	988	1.44		-0.0447233	0.0126568	-0.0996791	0.000147914	0.147914	1.26568e-05
	989	1.51	989	1.49	989	1.44		-0.043777	0.0118632	-0.0986972	0.000155839	0.155839	1.18632e-05
	989	1.51	989	1.49	989	1.44		-0.0427396	0.0115838	-0.0976912	0.0001601	0.1601	1.15838e-05
	990	1.51	990	1.49	990	1.44		-0.0417653	0.0128449	-0.0966964	0.000165712	0.165712	1.28449e-05
	990	1.51	990	1.49	990	1.44		-0.0407255	0.0111947	-0.0956634	0.00016938	0.16938	1.11947e-05
	991	1.51	991	1.49	991	1.44		-0.039728	0.0128186	-0.0947012	0.000176459	0.176459	1.28186e-05
	991	1.51	991	1.49	991	1.44		-0.0387556	0.0119979	-0.0936737	0.000186663	0.186663	1.19979e-05
	992	1.51	992	1.49	992	1.44		-0.0377282	0.0117376	-0.0926885	0.00019244	0.19244	1.17376e-05
	992	1.51	992	1.49	992	1.44		-0.0367386	0.0129863	-0.0916985	0.000200163	0.200163	1.29863e-05
	993	1.51	993	1.49	993	1.44		-0.0357519	0.0113644	-0.0907111	0.000207569	0.207569	1.13644e-05
	993	1.51	993	1.49	993	1.44		-0.034707	0.0129648	-0.0896845	0.00021689	0.21689	1.29648e-05
	994	1.51	994	1.49	994	1.44		-0.0337725	0.0121521	-0.0887217	0.00022255	0.22255	1.21521e-05
	994	1.51	994	1.49	994	1.44		-0.0327327	0.0118672	-0.0877038	0.000227879	0.227879	1.18672e-05
	995	1.51	995	1.49	995	1.44		-0.0317591	0.0131417	-0.0867372	0.00023609	0.23609	1.31417e-05
	995	1.51	995	1.49	995	1.44		-0.0307445	0.0114981	-0.0857146	0.00024484	0.24484	1.14981e-05
	996	1.51	996	1.49	996	1.44		-0.0297425	0.0131251	-0.0847068	0.000252707	0.252707	1.31251e-05
	996	1.51	996	1.49	996	1.44		-0.0287687	0.0122723	-0.0837243	0.000257742	0.257742	1.22723e-05
	997	1.51	997	1.49	997	1.44		-0.02772	0.0120237	-0.0827384	0.000268464	0.268464	1.20237e-05
	997	1.51	997	1.49	997	1.44		-0.0267689	0.0132615	-0.0817313	0.000275523	0.275523	1.32615e-05
	998	1.51	998	1.49	998	1.44		-0.0257414	0.0116379	-0.0809432	0.000277608	0.277608	1.16379e-05
	998	1.51	998	1.49	998	1.44		-0.0251607	0.0145398	-0.0806603	0.000286838	0.286838	1.45398e-05
	999	1.51	999	1.49	999	1.44		-0.0250996	0.0144283				1.44283e-05
	999	1.51	999	1.49	999	1.44
	1000	1.51	1000	1.49	1000	1.44
[truncated: 403 more rows]

## Sheet: Fig 2e (EIS in KCl)
	Fig 2(e)(i)													Fig 2(e)(ii)
	Unmodified Au Sensor													PEDOT:PSS Treated Sensor
	1µM KCl	Frequency	Impedance Magnitude Measurement A	Impedance Phase Measurement A	Impedance Magnitude Measurement B	Impedance Phase Measurement B	Impedance Magnitude Measurement C	Impedance Phase Measurement C	Impedance Magnitude Average	Impedance Magnitude Standard Deviation	Impedance Phase Average	Impedance Phase Standard Deviation		1µM KCl	Frequency	Impedance Magnitude Measurement A	Impedance Phase Measurement A	Impedance Magnitude Measurement B	Impedance Phase Measurement B	Impedance Magnitude Measurement C	Impedance Phase Measurement C	Impedance Magnitude Average	Impedance Magnitude Standard Deviation	Impedance Phase Average	Impedance Phase Standard Deviation
		100	996.461	96.0569	1018.77	60.0889	1037.12	94.768	1017.45	16.6266	83.6379	16.66			100	3102.3	-8.46509	3495.02	-9.65516	2220.5	-17.9837	2939.27	532.936	-12.0347	4.2346
		116.78	1058.76	-0.943659	1086.98	-0.887613	1075.99	-1.19833	1073.91	11.6114	-1.00987	0.135215			116.78	2321.83	-62.0927	2263.29	-67.6202	2104	-63.9352	2229.71	92.0448	-64.5493	2.29799
		136.375	1098.54	-1.62346	1130.6	-1.25052	1150.84	-1.91665	1126.66	21.5334	-1.59688	0.272594			136.375	2548.51	1.79963	2656.92	0.357676	2583.24	1.25334	2596.22	45.2	1.13688	0.594407
		159.259	1006.47	-3.16309	1033.11	-4.22122	1033.12	-4.22186	1024.24	12.5614	-3.86872	0.498958			159.259	3881.39	22.8951	4236.8	23.7712	4154.93	26.1599	4091.04	151.963	24.2754	1.37971
		185.982	1272.49	-4.53039	1229.64	-6.98733	1333.99	-5.76911	1278.71	42.8265	-5.76228	1.00305			185.982	3031.03	13.0883	3180.92	12.2656	3128.55	13.1859	3113.5	62.1092	12.8466	0.412752
		217.19	1043.79	-13.976	1043.73	-13.9707	1043.83	-13.9766	1043.78	0.0416385	-13.9744	0.0026539			217.19	3588.33	16.0568	3813.98	15.7274	3733.57	16.9658	3711.96	93.3831	16.25	0.523715
		253.634	610.439	-63.4263	610.41	-63.4264	610.409	-63.4251	610.419	0.0138984	-63.4259	0.000605019			253.634	3503.79	18.7709	3678.49	18.8287	3542.28	19.3902	3574.85	74.95	18.9966	0.27933
		296.194	65535	168.7	65535	168.698	65535	168.699	65535	0	168.699	0.000573824			296.194	3538.97	17.5013	3683.23	17.0042	3543.67	18.0312	3588.62	66.925	17.5122	0.419352
		345.895	65535	170.545	65535	161.572	65535	161.573	65535	0	164.563	4.2299			345.895	3648.98	16.4296	3799.55	16.4649	3663.88	16.9153	3704.14	67.7409	16.6033	0.221087
		403.935	3821.72	270.01	3860.74	261.88	7721.39	261.88	5134.61	1829.19	264.59	3.83237			403.935	3779.06	15.5267	3921.61	15.2521	3817.83	15.8928	3839.5	60.1811	15.5572	0.262449
		471.715	4980.55	322.13	4980.14	322.129	4980.25	322.13	4980.31	0.172735	322.13	0.000290941			471.715	3866.56	14.3268	4009.64	14.1259	3879.2	14.3563	3918.47	64.6783	14.2697	0.102368
		550.868	11399.5	-16.6932	8061.16	298.307	11400.2	-16.693	10287	1573.89	88.3069	148.492			550.868	3928.75	13.8258	4082.74	13.7754	3981.22	14.0072	3997.57	63.9203	13.8694	0.0995421
		643.303	13194.6	-24.437	13193.3	-24.4374	13195	-24.4368	13194.3	0.71343	-24.4371	0.00021988			643.303	4039.02	13.2731	4161.95	13.0998	4051.78	13.3442	4084.25	55.1893	13.239	0.102648
		751.248	7817.66	-24.7739	7817.13	-24.7688	7324.88	-26.5648	7653.22	232.173	-25.3692	0.845463			751.248	4105.97	12.485	4260.99	12.8664	4131.21	12.5724	4166.06	67.9162	12.6413	0.163151
		877.307	8333.72	-31.6084	7454.09	-5.03785	8334.01	-31.6089	8040.61	414.729	-22.7517	12.5256			877.307	4186.1	12.346	4316.14	12.298	4209.06	12.4246	4237.1	56.6715	12.3562	0.0521963
		1024.52	8127.18	-6.17399	8542.61	-4.39666	9550.82	-30.9618	8740.2	597.759	-13.8441	12.1257			1024.52	4271.14	11.6369	4390.28	12.1369	4271.72	11.9504	4311.05	56.0263	11.9081	0.206322
		1196.43	6423.66	-17.8184	6704.85	-16.0735	6423.52	-17.8192	6517.34	132.59	-17.237	0.822729			1196.43	4324.65	11.689	4450.73	11.6726	4320.67	11.3811	4365.35	60.3984	11.5809	0.141464
		1397.19	7118.64	-20.6664	7118.14	-20.667	10067.6	-12.5366	8101.48	1390.29	-17.9566	3.83255			1397.19	4423.61	11.6423	4541.92	11.4416	4406.44	11.262	4457.32	60.2254	11.4487	0.155337
		1631.64	6642.88	-9.4726	6642.83	-9.46654	7828.69	-22.994	7038.13	559.005	-13.9777	6.37548			1631.64	4480.55	11.2808	4629.89	11.2007	4480.46	11.1516	4530.3	70.4204	11.211	0.0532221
		1905.42	7070.87	-9.58399	5700.52	-16.7094	5870.43	-18.4454	6213.94	609.9	-14.913	3.83421			1905.42	4564.15	11.1586	4706.96	11.2832	4547.49	10.7982	4606.2	71.5727	11.08	0.205664
		2225.15	6215.88	-18.45	6216.16	-18.4494	6216.13	-18.4508	6216.06	0.123613	-18.4501	0.000589138			2225.15	4650.62	10.9207	4787.66	10.9089	4645.77	10.7411	4694.68	65.7737	10.8569	0.0820094
		2598.53	5877.13	-11.1621	6391.13	-20.0038	6570.67	-21.4744	6279.65	293.907	-17.5468	4.55436			2598.53	4718.03	10.901	4894.29	11.0625	4732.06	10.5884	4781.46	79.9889	10.8506	0.196809
		3034.56	5304.22	-16.9301	5304.35	-16.9239	5304.71	-16.9226	5304.43	0.204041	-16.9255	0.00327212			3034.56	4824.21	10.6967	4987.81	11.0671	4780.22	10.1084	4864.08	89.316	10.624	0.394744
		3543.75	5199.14	-10.3659	5709.19	-18.0624	5708.75	-18.0642	5539.02	240.338	-15.4975	3.62862			3543.75	4911.14	10.5705	5076.24	10.7275	4884.34	9.93567	4957.24	84.8529	10.4112	0.342324
		4138.39	4830.78	-15.171	4830.93	-15.1716	4830.22	-15.1682	4830.65	0.305007	-15.1702	0.00147082			4138.39	5022.59	10.8943	5185.77	10.4375	4961.22	10.2187	5056.53	94.7642	10.5168	0.281478
		4832.8	4408.65	-13.0239	4855.44	-8.75895	4855.17	-8.75371	4706.42	210.554	-10.1788	2.01174			4832.8	5115.82	10.7306	5275	10.5422	5036.64	9.65789	5142.49	99.1219	10.3102	0.467639
		5643.74	4616.08	-7.59008	4615.99	-7.59332	4615.99	-7.59332	4616.02	0.041432	-7.59224	0.00152785			5643.74	5216.23	10.5039	5378.47	10.2152	5147.04	9.57531	5247.25	96.9951	10.0981	0.388012
		6590.75	4694.41	-3.90636	4693.91	-3.90457	4694.02	-3.90513	4694.11	0.217205	-3.90535	0.00074985			6590.75	5316.74	10.3849	5510.24	10.1331	5211.64	9.75503	5346.21	123.669	10.091	0.258857
		7696.67	4440.57	-0.882012	4440.36	-0.886061	4440.4	-0.886508	4440.44	0.0902685	-0.88486	0.00202233			7696.67	5461.06	10.2967	5618.6	9.96004	5312.55	9.44919	5464.07	124.962	9.90196	0.348407
		8988.16	4260.93	4.6838	4308.61	5.4733	4308.61	5.4733	4292.72	22.4794	5.21013	0.372176			8988.16	5546.08	9.97268	5711.01	9.39916	5414.52	9.11524	5557.2	121.296	9.4957	0.35664
		10496.4	4554.22	8.92851	4594.79	9.63492	4554.27	8.92507	4567.76	19.1107	9.16283	0.33382			10496.4	5686.73	9.77218	5845.82	8.9507	5535.09	8.85227	5689.21	126.87	9.19172	0.412413
		12257.6	4700.43	10.5905	4731.43	11.2208	4730.84	11.2276	4720.9	14.4797	11.013	0.298736			12257.6	5798.14	9.10907	5957.42	8.65994	5600.16	8.71172	5785.24	146.139	8.82691	0.200636
		14314.5	5010.59	14.7903	4990.07	12.5775	4797.38	15.7581	4932.68	96.0402	14.3753	1.33121			14314.5	5944.12	8.58107	6049.46	8.05882	5706.74	8.31958	5900.11	143.337	8.31982	0.213211
		16716.4	5244.21	13.9232	5297.18	16.7899	5297.25	16.7901	5279.54	24.9865	15.8344	1.35145			16716.4	6044.08	8.19649	6168.1	7.41522	5773.63	7.66957	5995.27	164.701	7.76043	0.325359
		19521.4	5616.03	15.3925	5607.65	18.3782	5607.57	18.3794	5610.42	3.97231	17.3834	1.40775			19521.4	6174.43	7.4292	6297.43	6.91337	5908.8	7.19613	6126.88	162.178	7.17957	0.210913
		22797	5868.28	18.469	6037.94	17.2636	6029.91	17.6147	5978.71	78.1556	17.7824	0.506226			22797	6306.85	6.61964	6422.05	5.94356	6027.62	6.60904	6252.17	165.602	6.39075	0.31624
		26622.4	6151.29	17.3302	6385.78	18.8481	6398.78	19.265	6311.95	113.729	18.4811	0.831401			26622.4	6410.88	5.81761	6532.76	4.82819	6151.84	6.17947	6365.16	158.834	5.60842	0.571146
		31089.6	6746.8	16.7521	6832.23	17.1883	6873.06	17.5953	6817.36	52.6057	17.1786	0.344301			31089.6	6544.46	4.83986	6612.27	4.01085	6264.15	5.29016	6473.62	150.689	4.71362	0.529849
		36306.3	6996.9	16.0023	7096.05	16.2776	7138.06	16.6522	7077	59.1796	16.3107	0.266367			36306.3	6648.5	3.60556	6699.66	2.64201	6361.58	4.66644	6569.91	148.789	3.638	0.82679
		42398.5	7335.73	14.106	7604.39	14.9665	7566.28	13.5281	7502.13	118.689	14.2002	0.59098			42398.5	6718.53	2.33386	6784.16	1.48743	6448.55	3.41908	6650.41	145.231	2.41345	0.790598
		49512.9	7673.66	11.4535	7897.6	12.7518	7853.45	11.9908	7808.24	96.8518	12.0654	0.532623			49512.9	6801.17	0.874484	6851.12	-0.142203	6570.29	2.00586	6740.86	122.322	0.912714	0.877359
		57821.1	7847.25	8.2949	8146.37	9.6773	8226.02	9.9521	8073.21	163.055	9.3081	0.725173			57821.1	6893.54	-0.829718	6942.86	-1.73972	6659.69	0.332625	6832.03	123.513	-0.745606	0.848121
		67523.4	8035.84	5.1189	8447.4	6.85661	8402.93	6.23719	8295.39	184.426	6.0709	0.719097			67523.4	6958.99	-2.48911	6975.05	-3.55876	6758.69	-1.08039	6897.58	98.4255	-2.37608	1.01494
		78853.7	8253.71	3.18094	8585.1	3.18341	8495.78	3.31863	8444.86	140.001	3.22766	0.0643336			78853.7	6969.77	-4.7745	6998.68	-5.71565	6846.73	-3.28747	6938.39	65.8837	-4.59254	0.999616
		92085.3	8471.83	-0.743239	8873.23	-0.647705	8821.47	0.241047	8722.18	178.279	-0.383299	0.443199			92085.3	7034.77	-6.64326	7023.85	-8.23431	6931.82	-5.69373	6996.81	46.1702	-6.8571	1.04815
		107537	8257.3	-3.40393	8747.8	-2.60962	8863.62	-2.65339	8622.91	262.811	-2.88898	0.364561			107537	6980.23	-9.25193	6992.95	-10.5785	6920.4	-8.50691	6964.53	31.6329	-9.44578	0.856755
		125582	8309.29	-7.6663	8632.77	-6.43514	8747.5	-6.52122	8563.19	185.54	-6.87422	0.561188			125582	6925.63	-12.2049	6892.43	-13.7318	6904.27	-11.7419	6907.44	13.741	-12.5595	0.850187
		146654	8159.01	-9.96484	8752.92	-10.6527	8597.76	-10.6806	8503.23	251.507	-10.4327	0.33103			146654	6907.38	-14.9943	6819.27	-16.2999	6765.51	-14.7927	6830.72	58.4791	-15.3623	0.668078
		171262	8098.38	-14.3287	8486.95	-12.6196	8586.24	-13.0399	8390.52	210.516	-13.3294	0.727155			171262	6708.38	-18.1795	6570.92	-19.8326	6664.78	-18.2861	6648.03	57.354	-18.7661	0.755402
		200000	2236.78	0.484583	2262.3	-0.20284	2292.6	-0.343783	2263.89	22.8168	-0.0206801	0.361878			200000	563.492	0.853978	608.309	-1.48043	765.838	-0.085669	645.88	86.7743	-0.237374	0.959036
	Unmodified Au Sensor													PEDOT:PSS Treated Sensor
	10µM KCl	Frequency	Impedance Magnitude Measurement A	Impedance Phase Measurement A	Impedance Magnitude Measurement B	Impedance Phase Measurement B	Impedance Magnitude Measurement C	Impedance Phase Measurement C	Impedance Magnitude Average	Impedance Magnitude Standard Deviation	Impedance Phase Average	Impedance Phase Standard Deviation		10µM KCl	Frequency	Impedance Magnitude Measurement A	Impedance Phase Measurement A	Impedance Magnitude Measurement B	Impedance Phase Measurement B	Impedance Magnitude Measurement C	Impedance Phase Measurement C	Impedance Magnitude Average	Impedance Magnitude Standard Deviation	Impedance Phase Average	Impedance Phase Standard Deviation
		100	1018.85	60.0903	984.416	92.5279	1019.57	62.6731	1007.61	16.4043	71.7638	14.7203			100	3526.32	-8.33909	3451.38	-8.39314	3232.22	-12.3116	3403.31	124.786	-9.68128	1.86005
		116.78	1076.1	-1.19693	1078.48	-0.75612	1078.65	-0.757047	1077.74	1.1627	-0.903365	0.20758			116.78	2073.74	-66.8793	2089.37	-65.6125	1971.08	-61.5084	2044.73	52.4679	-64.6667	2.29238
		136.375	1138.66	-2.91284	1138.67	-2.91217	1150.74	-1.92212	1142.69	5.69075	-2.58237	0.46687			136.375	2635.95	0.927769	2653.54	0.40756	2534.57	0.0806736	2608.02	52.4284	0.472001	0.348814
		159.259	983.365	-2.10992	1006.41	-3.16249	1006.41	-3.16249	998.73	10.8647	-2.81164	0.496187			159.259	4266.9	25.4848	4303.16	25.8037	4103.63	22.7492	4224.56	86.7823	24.6793	1.37093
		185.982	1240.61	-6.80802	1284.82	-11.2968	1307.95	-8.48175	1277.8	27.9388	-8.86218	1.85216			185.982	3184.16	11.7811	3174.25	12.2427	3065.33	11.9534	3141.25	53.8354	11.9924	0.190428
		217.19	995.336	-18.2891	1043.84	-13.9759	1043.83	-13.9766	1027.67	22.863	-15.4139	2.03312			217.19	3782.98	16.1359	3838.84	15.6522	3676.43	15.4328	3766.08	67.3719	15.7403	0.293725
		253.634	386.047	-44.9855	386.057	-44.9908	431.615	-71.5565	401.24	21.4786	-53.8443	12.5245			253.634	3584.9	19.3102	3618.34	19.2824	3493.27	18.3026	3565.5	52.8701	18.9651	0.468568
		296.194	5880.16	248.207	65535	158.207	5880.16	248.207	25765.1	28121.6	218.207	42.4266			296.194	3586.86	17.2102	3617.19	16.986	3507.7	16.9021	3570.58	46.1605	17.0328	0.130069
		345.895	65535	153.441	65535	161.572	65535	161.578	65535	0	158.863	3.83428			345.895	3696.73	16.1451	3746.7	16.3473	3615.42	15.8022	3686.28	54.1046	16.0982	0.225009
		403.935	3974.41	254.064	3860.69	261.88	3860.65	261.88	3898.58	53.6169	259.275	3.68444			403.935	3847.87	15.2597	3862.35	15.6715	3743.69	15.0737	3817.97	52.8564	15.335	0.249797
		471.715	4632.88	315.004	5699.84	-16.6952	5098.45	316.74	5143.72	436.762	205.016	156.775			471.715	3916.44	13.8736	3923.52	14.1676	3827.26	13.5119	3889.07	43.8006	13.851	0.26817
		550.868	12208.3	-26.5581	10754.7	-23.9561	11242	-29.0484	11401.7	604.046	-26.5209	2.0791			550.868	3974.71	13.6566	4013.37	13.8116	3912.29	13.5619	3966.79	41.6428	13.6767	0.102945
		643.303	13683.1	-28.604	13681.2	-28.6046	13193.3	-24.4434	13519.2	230.446	-27.2173	1.96144			643.303	4072.57	12.9479	4118.39	13.0557	3987.25	12.7124	4059.4	54.34	12.9053	0.143352
		751.248	7584.88	-30.2494	7584.86	-30.2555	7584.78	-30.2562	7584.84	0.0433242	-30.2537	0.00304456			751.248	4158.16	12.3162	4156.65	12.4889	4074.71	11.8835	4129.84	38.9869	12.2295	0.254619
		877.307	8632.68	-34.6959	7454.07	-5.04327	7454.07	-5.04327	7846.94	555.6	-14.9275	13.9784			877.307	4231.71	11.7276	4242.3	11.6962	4130.97	11.4987	4201.66	50.1727	11.6409	0.101294
		1024.52	8401.77	-8.97066	8401.39	-8.97095	9393.36	-35.5358	8732.17	467.53	-17.8258	12.5228			1024.52	4293.5	11.1743	4326.71	11.0154	4194.38	11.2496	4271.53	56.2146	11.1465	0.0976356
		1196.43	6633.26	-20.2249	6633.26	-20.2249	6633.35	-20.2309	6633.29	0.0430433	-20.2269	0.00282238			1196.43	4349.13	11.0658	4373.54	10.9686	4279.56	10.3754	4334.08	39.8158	10.8033	0.305157
		1397.19	9693.52	-14.3571	9693.52	-14.3571	6854.35	-22.4872	8747.13	1338.4	-17.0672	3.83256			1397.19	4426.37	10.9047	4446.17	10.6046	4362.77	10.3838	4411.77	35.5772	10.631	0.213445
		1631.64	6642.23	-9.46815	6642.27	-9.47357	6642.22	-9.4675	6642.24	0.0213967	-9.46974	0.00271841			1631.64	4489.92	10.2962	4510.39	10.013	4399.78	10	4466.7	48.0503	10.1031	0.13667
		1905.42	5700.67	-20.1819	5700.39	-20.1811	7070.46	-13.0561	6157.18	645.792	-17.8064	3.35894			1905.42	4585.23	9.87671	4564.45	10.0725	4483.03	9.4869	4544.24	44.1045	9.81205	0.243417
		2225.15	6045.92	-20.0874	6045.84	-20.0869	6045.3	-20.0889	6045.69	0.273676	-20.0877	0.000828302			2225.15	4646.27	9.97191	4648.91	9.56181	4532.42	9.27167	4609.2	54.3004	9.6018	0.287265
		2598.53	5733.61	-12.7853	6409.69	-23.0913	6410.46	-23.0955	6184.59	318.893	-19.6574	4.85927			2598.53	4727.14	9.76006	4731.74	9.35748	4602.07	9.2503	4686.98	60.0731	9.45594	0.219449
		3034.56	5323.41	-19.7756	5180.61	-18.4664	5180.38	-18.4609	5228.13	67.3709	-18.9009	0.618468			3034.56	4798.83	9.44179	4792.34	9.48695	4671.99	8.71404	4754.39	58.3235	9.21426	0.354192
		3543.75	5587.6	-19.5145	5088.2	-11.8175	5587.64	-19.5137	5421.15	235.427	-16.9486	3.62821			3543.75	4894.96	9.62223	4885.69	9.25017	4712.44	8.69807	4831.03	83.9399	9.19015	0.379667
		4138.39	4731.83	-16.5494	4731.83	-16.5494	4849.67	-17.6922	4771.11	55.5493	-16.9304	0.538723			4138.39	4944.1	9.04981	4957.01	9.15728	4809.78	8.49175	4903.63	66.572	8.89961	0.291721
		4832.8	4763.23	-10.0184	4325.06	-14.2823	4325.06	-14.2823	4471.11	206.555	-12.861	2.01002			4832.8	5044.92	9.07188	5016.06	8.59364	4855.95	8.2443	4972.31	83.1175	8.63661	0.339221
		5643.74	4182.91	-12.4389	4537.75	-8.70666	4370.48	-8.87106	4363.71	144.94	-10.0055	1.72194			5643.74	5120.19	8.5623	5075.79	8.54764	4942.5	8.10783	5046.16	75.5077	8.40592	0.210868
		6590.75	4044.17	-4.93588	4622.11	-4.93555	4303.72	-1.1214	4323.33	236.347	-3.66428	1.79809			6590.75	5212.17	8.85948	5151.99	8.77766	5010.63	8.29369	5124.93	84.4745	8.64361	0.249677
		7696.67	4253.56	-1.93737	4253.45	-1.93698	4253.73	-1.93382	4253.58	0.112877	-1.93606	0.00158758			7696.67	5317.11	8.40155	5251.39	8.25018	5078.46	8.0383	5215.65	100.653	8.23001	0.14898
		8988.16	4107.96	3.68654	4154.65	4.51799	4107.93	3.68597	4123.51	22.0139	3.9635	0.392086			8988.16	5363.24	8.42811	5340.95	8.12391	5138.74	7.93091	5280.98	100.987	8.16097	0.204665
		10496.4	4416.09	7.9804	4287.29	4.79773	4287.03	4.80538	4330.14	60.7803	5.86117	1.49852			10496.4	5475.44	8.28965	5436.51	8.02715	5223.14	7.64214	5378.36	110.903	7.98631	0.26592
		12257.6	4565.3	10.6987	4565.21	10.6968	4534.52	10.0359	4555.01	14.4911	10.4771	0.312			12257.6	5552.17	8.01293	5506.27	7.72922	5312.86	7.3614	5457.1	103.698	7.70118	0.266727
		14314.5	4625.93	12.4609	4625.57	12.461	4558.92	12.1307	4603.47	31.5059	12.3509	0.155676			14314.5	5664.35	7.27994	5575.93	7.33702	5364.86	7.28776	5535.05	125.64	7.30157	0.0252669
		16716.4	4889.17	16.703	5136.26	16.1663	4882.28	13.8061	4969.24	118.134	15.5585	1.2583			16716.4	5777.11	7.11951	5703.58	7.08837	5457.07	6.86087	5645.92	136.873	7.02292	0.115285
		19521.4	5201.61	17.4777	5288.12	14.9401	5249.43	15.4058	5246.39	35.38	15.9412	1.10298			19521.4	5860.9	6.79311	5804.04	6.69982	5568.85	6.7913	5744.6	126.421	6.76141	0.0435568
		22797	5677.53	15.9361	5592.76	17.2551	5640.75	15.8604	5637.01	34.7096	16.3506	0.640379			22797	5967.71	6.11555	5898.06	6.22991	5658.38	6.26777	5841.38	132.49	6.20441	0.0647061
		26622.4	5906.02	16.145	6046.43	17.1273	5889.75	16.4091	5947.4	70.3403	16.5605	0.415051			26622.4	6049.09	5.63046	5969.27	5.51366	5753.83	6.25503	5924.07	124.705	5.79972	0.325467
		31089.6	6368.27	16.1281	6440.11	17.2343	6325.01	16.097	6377.8	47.4698	16.4865	0.528933			31089.6	6224.71	4.92362	6077.69	5.21127	5880.83	5.40648	6061.08	140.879	5.18046	0.198327
		36306.3	6704.98	14.5153	6695.2	15.7472	6650.07	14.6348	6683.42	23.915	14.9657	0.554699			36306.3	6331.21	3.82603	6221.6	4.18027	5994.09	4.62405	6182.3	140.405	4.21012	0.326471
		42398.5	7115.05	12.4032	7024.62	13.1746	6860.94	13.1829	7000.2	105.167	12.9202	0.365616			42398.5	6418.89	2.51319	6294.29	3.04345	6109.26	3.72863	6274.15	127.206	3.09509	0.497543
		49512.9	7432.57	10.3397	7416.13	9.91814	7276.16	11.1921	7374.95	70.1783	10.4833	0.529917			49512.9	6546.71	1.02732	6448.37	1.69577	6234.25	2.41423	6409.78	130.447	1.71244	0.566326
		57821.1	7553.05	8.03521	7665.2	7.73992	7531.26	8.23459	7583.17	58.6802	8.00324	0.203208			57821.1	6650.78	-0.565109	6548.85	0.0270834	6353.5	1.26815	6517.71	123.346	0.243376	0.763894
		67523.4	7910.25	4.91741	7851.43	4.61851	7768.86	4.27175	7843.51	57.9943	4.60256	0.263833			67523.4	6759.03	-2.63858	6690.49	-1.87775	6494.18	-0.721027	6647.9	112.24	-1.74578	0.788377
		78853.7	7947.2	1.6337	8045.22	1.43364	7924.93	1.81259	7972.45	52.2519	1.62664	0.154784			78853.7	6792.06	-4.74593	6793.49	-4.12775	6597.74	-3.07588	6727.76	91.9452	-3.98319	0.689417
		92085.3	8064.68	-1.29894	8131.07	-2.15895	8027.91	-1.09068	8074.55	42.6869	-1.51619	0.462384			92085.3	6864.68	-7.75373	6812.36	-7.24251	6721.29	-5.71275	6799.44	59.2486	-6.903	0.867123
		107537	8139.09	-5.1878	8083.43	-5.16191	7897.62	-4.2646	8040.05	103.246	-4.87143	0.429228			107537	6873.06	-11.1583	6858	-10.5546	6731.83	-8.91947	6820.97	63.3268	-10.2108	0.945763
		125582	7929.38	-8.25742	8068.74	-8.08727	7924.99	-8.06977	7974.37	66.7546	-8.13815	0.0846387			125582	6795.85	-14.4947	6813.5	-14.2326	6727.88	-12.6627	6779.08	36.9144	-13.7967	0.808935
		146654	7922.08	-12.1056	7859.78	-12.145	7702.14	-11.9368	7828	92.5619	-12.0625	0.0903008			146654	6686.35	-17.9502	6732.89	-17.716	6673.59	-16.4325	6697.61	25.4874	-17.3662	0.667151
		171262	7604.64	-14.9485	7827.97	-14.7337	7602.89	-14.9541	7678.5	105.693	-14.8788	0.102591			171262	6473.69	-21.9299	6443.8	-22.4171	6469.76	-20.4423	6462.42	13.2602	-21.5964	0.839952
		200000	2093.57	0.489978	2049.41	0.08182	1966.72	0.415813	2036.57	52.5748	0.329204	0.177528			200000	656.837	-0.363849	30415.3	-90.6573	50.552	89.6904	10374.2	14173.3	-0.443576	73.6267
	Unmodified Au Sensor													PEDOT:PSS Treated Sensor
	100µM KCl	Frequency	Impedance Magnitude Measurement A	Impedance Phase Measurement A	Impedance Magnitude Measurement B	Impedance Phase Measurement B	Impedance Magnitude Measurement C	Impedance Phase Measurement C	Impedance Magnitude Average	Impedance Magnitude Standard Deviation	Impedance Phase Average	Impedance Phase Standard Deviation		100µM KCl	Frequency	Impedance Magnitude Measurement A	Impedance Phase Measurement A	Impedance Magnitude Measurement B	Impedance Phase Measurement B	Impedance Magnitude Measurement C	Impedance Phase Measurement C	Impedance Magnitude Average	Impedance Magnitude Standard Deviation	Impedance Phase Average	Impedance Phase Standard Deviation
		100	1018.94	60.089	981.381	61.5753	994.414	97.7089	998.246	15.5718	73.1244	17.3944			100	2216.71	-18.2243	2271.42	-17.2483	2204.49	-17.3815	2230.87	29.1025	-17.618	0.432115
		116.78	1067.47	-1.07476	1078.36	-0.764252	1075.99	-1.19701	1073.94	4.67328	-1.01201	0.18216			116.78	1792.44	-42.0139	1723.18	-42.1181	1652.47	-40.1701	1722.7	57.1416	-41.434	0.894769
		136.375	1138.78	-2.91208	1138.75	-2.90606	1138.77	-2.91143	1138.77	0.011518	-2.90986	0.00269841			136.375	2112.1	3.65071	2098.42	3.0587	2026.44	3.72114	2078.99	37.5756	3.47685	0.297071
		159.259	987.594	-4.47196	1006.52	-3.16238	983.385	-2.10386	992.499	10.0607	-3.24607	0.968581			159.259	3139.94	20.3451	3151.2	19.5771	3062.29	20.3119	3117.81	39.5272	20.078	0.354456
		185.982	1284.94	-11.296	1307.95	-8.48109	1284.97	-11.2973	1292.62	10.84	-10.3581	1.32727			185.982	2550.35	13.5535	2538.02	13.6304	2463.89	14.1185	2517.42	38.1831	13.7675	0.250193
		217.19	980.9	-14.6668	1057.54	-17.3925	1043.83	-13.9759	1027.42	33.3692	-15.3451	1.47496			217.19	2997.55	16.5284	3004.99	16.1876	2899.16	16.4876	2967.23	48.23	16.4012	0.151927
		253.634	431.62	-71.5572	431.629	-71.5511	431.62	-71.5565	431.623	0.00410771	-71.5549	0.00272498			253.634	2957.41	19.3543	2958.53	19.3021	2879.89	19.4298	2931.94	36.809	19.3621	0.0523977
		296.194	65535	158.207	65535	158.207	5880.16	248.207	45650.1	28121.6	188.207	42.4264			296.194	3013.62	18.111	3004.06	18.0602	2943.62	18.0832	2987.1	30.9905	18.0848	0.020745
		345.895	65535	153.442	65535	153.442	65535	153.442	65535	0	153.442	1.43861e-05			345.895	3150.89	17.0427	3133.49	17.3747	3067.31	16.9317	3117.23	36.0037	17.1164	0.188203
		403.935	7949.56	254.064	7949.56	254.065	3860.78	261.88	6586.63	1927.47	256.67	3.68405			403.935	3288.84	15.7551	3258.6	15.7569	3192.12	15.7171	3246.52	40.4018	15.743	0.0183649
		471.715	4632.8	315.011	4632.8	315.01	4632.88	315.004	4632.82	0.0375381	315.009	0.00299052			471.715	3374.43	14.601	3352.06	14.4622	3283.27	14.6085	3336.59	38.791	14.5572	0.0672883
		550.868	11760.4	-21.7952	10754.3	-23.9563	11760.4	-21.7952	11425	474.319	-22.5156	1.01874			550.868	3454.75	13.7471	3423.92	13.7146	3370.5	13.608	3416.39	34.805	13.6899	0.0594145
		643.303	13681.6	-28.6098	13681.5	-28.6038	6840.82	-28.6038	11401.3	3224.74	-28.6058	0.00285031			643.303	3528.1	13.2888	3512.53	12.918	3424.86	12.889	3488.5	45.4429	13.0319	0.182042
		751.248	7584.8	-30.2501	7584.86	-30.2555	7584.8	-30.2501	7584.82	0.0276214	-30.2519	0.00252476			751.248	3590.26	12.1225	3568.78	11.672	3498.2	11.6724	3552.42	39.325	11.8223	0.212251
		877.307	8333.73	-31.6024	7454.08	-5.04393	7721.3	-8.13086	7836.37	368.217	-14.9257	11.8593			877.307	3663.58	11.4292	3636.75	11.15	3541.17	11.212	3613.84	52.5357	11.2637	0.119726
		1024.52	8401.39	-8.97095	8401.87	-8.97058	5940.95	-17.1008	7581.4	1159.97	-11.6808	3.83251			1024.52	3713.33	10.5767	3685.23	10.4005	3593.59	10.3249	3664.05	51.1252	10.434	0.105489
		1196.43	7416.24	6.33345	6633.25	-20.2242	6633.43	-20.2314	6894.31	369.06	-11.3741	12.5211			1196.43	3744.52	9.8376	3744.67	9.91282	3642	9.58787	3710.4	48.3646	9.77943	0.13889
		1397.19	6854.27	-22.4873	7085.4	-24.5978	10020.3	-16.4677	7986.65	1441.08	-21.1843	3.44462			1397.19	3809.19	9.51989	3781.49	9.41686	3694.24	9.13964	3761.64	48.9825	9.3588	0.160577
		1631.64	6642.2	-9.46685	6853.05	-11.3211	6643.15	-9.46672	6712.8	99.1711	-10.0849	0.87411			1631.64	3864.34	8.91237	3829.57	9.01778	3733.05	8.72934	3808.98	55.5405	8.8865	0.119166
		1905.42	5700.47	-20.1816	5700.32	-20.1813	5700.47	-20.1816	5700.42	0.0669818	-20.1815	0.000175331			1905.42	3903.08	8.68659	3890.54	8.41211	3786.17	8.18663	3859.93	52.409	8.42844	0.204435
		2225.15	6225.69	-21.63	6225.69	-21.63	6225.85	-21.6303	6225.75	0.073657	-21.6301	0.000151054			2225.15	3954.73	8.26029	3940.54	8.16537	3826.73	7.90122	3907.33	57.2865	8.10896	0.151921
		2598.53	6409.72	-23.0919	6409.65	-23.0921	6410.29	-23.0904	6409.89	0.291117	-23.0914	0.000762541			2598.53	3994.25	7.75292	3974.76	7.97491	3854.47	7.59455	3941.16	61.8142	7.77413	0.156002
		3034.56	5323.43	-19.7741	5323.74	-19.7672	5324.3	-19.7787	5323.82	0.361016	-19.7733	0.00469287			3034.56	4043.57	7.41562	4025.49	7.78087	3896.47	7.42702	3988.51	65.5007	7.54117	0.169557
		3543.75	5088.67	-11.8161	4857.3	-23.9106	4857.42	-23.9107	4934.46	109.041	-19.8791	5.70143			3543.75	4078.38	7.19424	4057.93	7.22234	3947.9	7.07773	4028.07	57.2979	7.16477	0.0626062
		4138.39	4849.21	-17.6949	4849.13	-17.6946	4849.26	-17.6946	4849.2	0.0515655	-17.6947	0.000139921			4138.39	4122.3	6.96942	4124.28	7.208	3982.6	7.08196	4076.39	66.3268	7.08646	0.0974526
		4832.8	4422.36	-15.3496	4325.31	-14.2866	4422.59	-15.34	4390.09	45.806	-14.9921	0.498828			4832.8	4191.03	6.83434	4141.99	6.7543	4022.92	6.83356	4118.65	70.5877	6.8074	0.0375501
		5643.74	4113.42	-13.5893	4112.79	-13.5864	4460.98	-9.85553	4229.06	163.99	-12.3437	1.75942			5643.74	4231.33	6.56188	4209.54	6.6996	4061.58	6.49504	4167.48	75.4096	6.5855	0.0851663
		6590.75	3982.95	-5.99497	4238.74	-9.81121	4238.88	-9.81133	4153.52	120.614	-8.53917	1.79902			6590.75	4280.79	6.52868	4229.66	6.66145	4098.82	6.82249	4203.09	76.6312	6.67087	0.120132
		7696.67	3969.35	-6.25251	4037.03	-7.02013	3969.9	-6.25497	3992.09	31.778	-6.5092	0.36128			7696.67	4307.67	6.35736	4288.75	6.46637	4145.24	6.75282	4247.22	72.522	6.52552	0.166777
		8988.16	3905.72	-0.341526	3905.72	-0.339082	3905.95	-0.341331	3905.8	0.108644	-0.340646	0.0011089			8988.16	4376.19	6.23561	4331.23	6.3686	4178.71	6.46361	4295.38	84.5143	6.35594	0.0935081
		10496.4	4192.74	4.56725	4025.54	0.805085	4155.13	3.79271	4124.47	71.6202	3.05502	1.62206			10496.4	4421.33	6.21555	4391.48	6.31757	4226.66	6.63545	4346.49	85.6044	6.38953	0.178816
		12257.6	4366.01	6.80478	4106.87	8.32306	4156.07	7.9339	4209.65	112.376	7.68724	0.643904			12257.6	4442.87	6.05523	4406.82	6.3226	4280.01	6.47764	4376.57	69.8463	6.28516	0.174469
		14314.5	4401.22	9.4323	4401.44	9.4323	4355.05	9.69144	4385.9	21.8181	9.51868	0.12216			14314.5	4509.32	6.04024	4476.75	6.12289	4326.72	6.3191	4437.6	79.5197	6.16075	0.11695
		16716.4	4514.13	12.0489	4514.07	12.0433	4514.24	12.0492	4514.15	0.0716408	12.0471	0.00270247			16716.4	4561.21	5.85538	4524.93	6.34648	4379.56	6.49562	4488.57	78.4923	6.23249	0.273521
		19521.4	4903.86	13.4721	4868.93	15.5108	4906.25	13.9296	4893.01	17.0564	14.3042	0.873427			19521.4	4622.88	5.80248	4594.09	6.30249	4449.98	6.91324	4555.65	75.6357	6.3394	0.454215
		22797	5150.3	15.6935	5150.19	15.6994	5150.18	15.6955	5150.22	0.0544987	15.6962	0.00247773			22797	4668.62	5.54648	4668.56	6.04702	4510.28	6.51214	4615.82	74.6303	6.03521	0.394318
		26622.4	5516.89	15.8597	5516.27	15.8675	5488.73	15.7147	5507.3	13.1296	15.814	0.0702789			26622.4	4758	5.25075	4725.09	5.92965	4575.03	6.68661	4686.04	79.6361	5.95567	0.586473
		31089.6	5903.71	15.2345	5749.81	15.6941	5884.59	15.0284	5846.04	68.4901	15.319	0.278255			31089.6	4825.14	5.12141	4802.4	5.81454	4669.37	6.92283	4765.64	68.6985	5.95292	0.741906
		36306.3	6175.13	14.664	6175.23	14.6674	6150.54	14.7383	6166.97	11.6153	14.6899	0.0342755			36306.3	4918.01	4.69694	4876.72	5.40609	4748.19	6.62001	4847.64	72.3164	5.57435	0.794052
		42398.5	6462.19	12.5878	6383.25	13.6842	6546.54	13.0093	6463.99	66.6765	13.0938	0.451566			42398.5	4974.98	4.08499	4994.13	4.87019	4874.6	6.33054	4947.9	52.4227	5.09524	0.930449
		49512.9	6833.38	11.0479	6833.25	11.053	6802.34	11.0695	6822.99	14.6011	11.0568	0.00921459			49512.9	5090.39	3.68332	5089.6	4.08439	4973.87	5.83166	5051.29	54.7423	4.53312	0.932691
		57821.1	7013.36	8.27573	6989.51	8.13447	6968.48	8.16726	6990.45	18.3323	8.19249	0.0603667			57821.1	5186.5	2.4236	5220.7	3.19944	5121.28	4.96518	5176.16	41.2432	3.52941	1.0635
		67523.4	7294.74	5.85081	7295.5	5.85941	7265.54	5.90369	7285.26	13.9472	5.8713	0.023166			67523.4	5318.85	1.38155	5352.63	2.37887	5280.4	3.78938	5317.29	29.5072	2.5166	0.987802
		78853.7	7498.62	2.53726	7478.17	2.5642	7457.31	2.58908	7478.03	16.865	2.56351	0.0211577			78853.7	5399.48	-0.22099	5454.32	0.681342	5445.71	2.10667	5433.17	24.0816	0.855673	0.958225
		92085.3	7535.8	-0.661595	7505.35	-0.681063	7489.57	-0.581029	7510.24	19.1857	-0.641229	0.0433036			92085.3	5502.8	-2.11067	5585.23	-1.69335	5588.56	0.0288028	5558.87	39.6673	-1.25841	0.926001
		107537	7630.79	-4.45908	7601.17	-4.37124	7457.03	-4.76981	7563	75.9008	-4.53338	0.170989			107537	5590.5	-4.70475	5689.09	-3.93751	5722.2	-2.32841	5667.26	55.9369	-3.65689	0.990224
		125582	7592.67	-8.3649	7568.25	-8.39146	7544.43	-8.41417	7568.45	19.6929	-8.39017	0.0201351			125582	5681.55	-7.83611	5730.31	-7.09153	5811.7	-5.67473	5741.19	53.6855	-6.86746	0.896494
		146654	7458.99	-11.9349	7429.92	-11.9401	7430.04	-11.953	7439.65	13.6789	-11.9426	0.00760307			146654	5673.15	-11.5056	5836.78	-10.6102	5898.42	-9.64363	5802.79	95.057	-10.5865	0.760351
		171262	7165.33	-15.873	7163.53	-15.8683	7123.87	-15.6739	7150.91	19.1327	-15.8051	0.0927499			171262	5638.94	-14.9602	5738.42	-14.9881	5889.4	-14.1231	5755.59	102.966	-14.6904	0.401337
		200000	81267.9	-90.1396	1899.19	-0.565512	1863.54	-0.362173	28343.5	37423.2	-30.3558	42.2737			200000	31813	-90.2485	767.667	-1.01762	850.189	-0.507277	11143.6	14615.5	-30.5911	42.1846
	Unmodified Au Sensor													PEDOT:PSS Treated Sensor
	1mM KCl	Frequency	Impedance Magnitude Measurement A	Impedance Phase Measurement A	Impedance Magnitude Measurement B	Impedance Phase Measurement B	Impedance Magnitude Measurement C	Impedance Phase Measurement C	Impedance Magnitude Average	Impedance Magnitude Standard Deviation	Impedance Phase Average	Impedance Phase Standard Deviation		1mM KCl	Frequency	Impedance Magnitude Measurement A	Impedance Phase Measurement A	Impedance Magnitude Measurement B	Impedance Phase Measurement B	Impedance Magnitude Measurement C	Impedance Phase Measurement C	Impedance Magnitude Average	Impedance Magnitude Standard Deviation	Impedance Phase Average	Impedance Phase Standard Deviation
		100	1013.22	61.8807	981.38	61.5807	1013.22	99.8215	1002.61	15.0107	74.4276	17.9566			100	1680.58	-30.0515	1198.27	-38.3755	1106.79	-49.5403	1328.55	251.711	-39.3224	7.98439
		116.78	1087.09	-0.892464	1076.12	-1.19692	1078.48	-0.756781	1080.56	4.71481	-0.948721	0.184036			116.78	1345.85	-27.8396	1261.72	-26.8894	1099.06	-21.2195	1235.54	102.439	-25.3162	2.92261
		136.375	1118.72	-2.24597	1118.83	-2.24523	1138.65	-2.91153	1125.4	9.36696	-2.46758	0.313921			136.375	1672.09	2.18356	1626.2	0.971401	1495.58	-0.283947	1597.96	74.7736	0.957005	1.00741
		159.259	1006.41	-3.16249	1006.52	-3.16238	987.617	-4.47193	1000.18	8.88526	-3.59894	0.617301			159.259	2322.59	15.1616	2255.9	14.3243	2078.11	11.8206	2218.87	103.185	13.7688	1.4194
		185.982	1218.78	-9.62425	1240.61	-6.80868	1218.81	-9.62422	1226.07	10.2819	-8.68572	1.32726			185.982	2004.66	12.4359	1952.56	11.431	1808	11.1278	1921.74	83.191	11.6649	0.559062
		217.19	980.797	-14.667	995.359	-18.2891	980.808	-14.6663	985.654	6.8621	-15.8741	1.70765			217.19	2311.21	15.3313	2258.4	14.5735	2105.37	14.4924	2224.99	87.2886	14.7991	0.377799
		253.634	431.624	-71.5505	431.625	-71.5565	431.635	-71.5565	431.628	0.00497641	-71.5545	0.00283769			253.634	2340.73	18.257	2307.21	18.0848	2156.49	18.2798	2268.14	80.1257	18.2072	0.0870514
		296.194	4158.39	203.208	65535	158.213	65535	149.046	45076.1	28933.2	170.155	23.6692			296.194	2420.79	17.4961	2384.01	17.5994	2235.51	17.8168	2346.77	80.0911	17.6374	0.133668
		345.895	65535	153.441	65535	161.572	65535	153.442	65535	0	156.152	3.83273			345.895	2535.1	17.0169	2512.04	16.9733	2362.48	17.3416	2469.87	76.5185	17.1106	0.164328
		403.935	3974.87	254.066	3974.87	254.065	3974.87	254.064	3974.87	0.00241687	254.065	0.000818335			403.935	2675.03	16.1102	2642.64	15.8154	2517.22	16.2511	2611.63	68.0545	16.0589	0.181552
		471.715	4632.9	315.01	4632.93	315.004	5259.79	311.638	4841.88	295.511	313.884	1.58837			471.715	2755.5	14.7684	2712.86	14.5909	2606.23	14.8991	2691.53	62.7753	14.7528	0.126316
		550.868	11242.1	-29.0484	10754.5	-23.9569	11242.2	-29.0484	11079.6	229.882	-27.3512	2.40017			550.868	2848.62	13.9679	2809.72	13.8351	2683.3	13.8425	2780.55	70.5727	13.8818	0.0609497
		643.303	12734	-30.963	12734	-30.9624	13681.9	-28.6037	13050	446.857	-30.1764	1.11206			643.303	2909.67	12.8505	2881.69	12.7841	2762.12	12.667	2851.16	63.9888	12.7672	0.0758477
		751.248	7585.05	-30.2567	7584.98	-30.25	7584.63	-30.2502	7584.88	0.183455	-30.2523	0.00309694			751.248	2966.56	11.7861	2951.29	11.6353	2825.68	11.6245	2914.51	63.1204	11.682	0.0737607
		877.307	7325.06	-10.305	7325.08	-10.3063	7454.16	-5.04321	7368.1	60.8515	-8.55147	2.48072			877.307	3016.14	10.8069	2992.84	10.7214	2867.39	10.5711	2958.79	65.3224	10.6998	0.0974724
		1024.52	6262.38	-35.5356	8401.96	-8.97051	8010.26	-11.0009	7558.2	930.133	-18.5023	12.0728			1024.52	3075.46	9.93688	3054.75	8.86205	2912.44	9.22599	3014.22	72.459	9.34164	0.446351
		1196.43	6633.27	-20.2255	6633.42	-20.2254	6367.35	-22.1669	6544.68	125.391	-20.8726	0.915223			1196.43	3118.57	9.32299	3088.65	8.12961	2944.68	8.25025	3050.64	75.9098	8.56762	0.536397
		1397.19	7085.3	-24.5973	10019.3	-16.4685	10020.5	-16.4675	9041.71	1383.39	-19.1778	3.83216			1397.19	3157.89	8.59483	3116.04	7.37196	2988.96	7.69573	3087.63	71.8289	7.88751	0.517325
		1631.64	6643.03	-9.47237	6642.49	-9.47321	7573.31	-24.7233	6952.95	438.664	-14.5563	7.18915			1631.64	3183.76	8.04722	3144.06	6.46096	3015.27	6.74483	3114.36	71.9216	7.08434	0.690651
		1905.42	5700.47	-20.1816	7070.64	-13.0565	7070.62	-13.0558	6613.91	645.901	-15.4313	3.35898			1905.42	3208.29	7.31738	3154.77	6.06654	3023.05	6.14595	3128.7	77.8382	6.50995	0.571853
		2225.15	6065.68	-23.3497	6046.06	-20.0871	5881.2	-21.8222	5997.65	82.7295	-21.753	1.33288			2225.15	3255.76	7.12787	3186.6	5.62045	3051.18	5.56702	3164.51	84.9659	6.10511	0.723525
		2598.53	6409.72	-23.0919	6409.72	-23.0919	6409.72	-23.0919	6409.72	0	-23.0919	0			2598.53	3272.28	6.59896	3209.14	4.96952	3071.01	5.07442	3184.15	84.0461	5.54763	0.744633
		3034.56	5323.96	-19.7721	5323.47	-19.7754	5323.8	-19.767	5323.74	0.203795	-19.7715	0.00342954			3034.56	3288.81	6.13451	3217.01	4.6637	3075.53	4.71042	3193.79	88.6059	5.16954	0.682601
		3543.75	5116.86	-14.508	5470.25	-21.0278	4755.38	-25.4233	5114.16	291.849	-20.3197	4.4842			3543.75	3325.21	6.13116	3240.66	4.32756	3076.28	4.09655	3214.05	103.352	4.85176	0.909577
		4138.39	4849.21	-17.6949	4849.72	-17.6919	4756.04	-19.1193	4818.32	44.0429	-18.1687	0.672155			4138.39	3352.38	5.74852	3246.59	3.82487	3095.95	3.91728	3231.64	105.221	4.49689	0.885838
		4832.8	4343.7	-16.6433	4343.5	-16.6387	4343.75	-16.6445	4343.65	0.111885	-16.6422	0.00251607			4832.8	3369.74	5.43727	3247.87	3.78719	3099.48	3.71052	3239.03	110.511	4.31166	0.796544
		5643.74	4480.06	-11.9954	4130.17	-15.7209	4130.26	-15.7216	4246.83	164.919	-14.4793	1.75638			5643.74	3395	5.41706	3262.41	3.56939	3110.4	3.381	3255.94	116.278	4.12248	0.918629
		6590.75	4256.3	-11.7576	4194.77	-12.8781	4194.45	-12.8701	4215.17	29.0814	-12.5019	0.526349			6590.75	3422.67	5.444	3274.21	3.4864	3118.84	3.34537	3271.91	124.049	4.09192	0.957797
		7696.67	4157.7	-5.62253	4157.4	-5.6189	3933.04	-8.98743	4082.71	105.838	-6.74295	1.58708			7696.67	3452.58	5.18978	3288.58	3.29628	3127.57	3.45515	3289.58	132.689	3.9804	0.857614
		8988.16	3988.87	-5.41954	3988.71	-5.42048	3988.7	-5.42199	3988.76	0.0771181	-5.42067	0.00100869			8988.16	3471.2	5.22265	3301.82	3.18537	3140.49	3.48137	3304.5	135.026	3.96313	0.898775
		10496.4	3885.95	-2.42159	4090.52	-4.37993	3829.96	-1.92649	3935.48	111.99	-2.90934	1.05933			10496.4	3499.54	5.38701	3317.63	3.34696	3150.36	3.47052	3322.51	142.594	4.06817	0.933931
		12257.6	3981.11	1.56677	3955.07	0.814	3954.79	0.81209	3963.66	12.3416	1.06429	0.355309			12257.6	3520.01	5.4364	3319.86	3.36114	3144.76	3.69651	3328.21	153.31	4.16469	0.909601
		14314.5	3970.95	2.50344	4006.92	4.32686	3953.31	1.83449	3977.06	22.3082	2.88826	1.05326			14314.5	3554.34	5.51139	3336.35	3.45183	3159.08	3.71854	3349.92	161.647	4.22725	0.914525
		16716.4	4096.62	5.77969	4054.4	5.91657	4054.58	5.91575	4068.53	19.8567	5.87067	0.0643355			16716.4	3573.41	5.5962	3335.64	3.59644	3176.91	4.12642	3361.99	162.939	4.43969	0.845914
		19521.4	4314.98	8.92833	4130.51	8.75647	4130.73	8.74859	4192.07	86.9059	8.81113	0.0829367			19521.4	3616.51	5.81658	3368.11	3.85494	3194.06	4.58305	3392.89	173.355	4.75153	0.809648
		22797	4335.53	11.2394	4335.93	11.2372	4381.78	9.61269	4351.08	21.7079	10.6964	0.766321			22797	3648.88	5.91947	3388.32	3.99893	3210.04	4.93631	3415.75	180.204	4.95157	0.784132
		26622.4	4540.74	11.8379	4501.74	12.0209	4502.26	12.0165	4514.91	18.2653	11.9584	0.0852175			26622.4	3695.28	6.31464	3417.28	4.41947	3245.08	5.39422	3452.55	185.476	5.37611	0.773807
		31089.6	4899.56	13.2817	4881.35	13.5039	4818.1	12.3451	4866.33	34.9073	13.0436	0.502154			31089.6	3749.48	6.48855	3452.95	4.71522	3287.19	6.03114	3496.54	191.229	5.74497	0.751705
		36306.3	5127.87	13.7588	5075.94	12.991	4971.16	13.201	5058.32	65.1761	13.3169	0.324001			36306.3	3822.11	6.68502	3488.08	5.04709	3334.46	6.63006	3548.22	203.572	6.12072	0.759506
		42398.5	5378.42	13.6363	5288.85	12.4731	5288.42	12.4686	5318.56	42.3241	12.8593	0.549402			42398.5	3889.72	6.73933	3556.77	5.36068	3401.7	6.76335	3616.06	203.595	6.28779	0.655635
		49512.9	5670.31	12.3174	5565.08	11.7596	5581.36	11.8811	5605.58	46.2478	11.986	0.239512			49512.9	3992.83	6.81447	3624.43	5.2693	3481.04	7.08342	3699.43	215.561	6.38906	0.799369
		57821.1	5884.9	10.6844	5751.36	10.1226	5772.91	10.2404	5803.06	58.5381	10.3491	0.241935			57821.1	4084.74	6.28873	3710.87	5.28909	3588.03	7.04044	3794.55	211.238	6.20608	0.71737
		67523.4	6125.25	7.98369	6110.04	8.27217	6047.93	7.83175	6094.41	33.4425	8.02921	0.182658			67523.4	4220.2	5.69801	3819.89	4.91153	3714.08	6.90145	3918.06	217.971	5.83699	0.818305
		78853.7	6360.53	6.2899	6251.15	6.58315	6258.96	5.82354	6290.21	49.8243	6.23219	0.312781			78853.7	4353.36	4.67636	3930.51	3.79799	3832.73	5.87757	4038.87	225.938	4.78397	0.852389
		92085.3	6552.69	3.49163	6484.62	3.04413	6440.38	2.59431	6492.56	46.1936	3.04336	0.366331			92085.3	4473.29	3.40097	4064.91	2.42956	3991.01	4.70328	4176.4	212.086	3.51127	0.93151
		107537	6600.88	-0.399898	6605.32	-0.0559501	6602.78	0.909061	6602.99	1.81915	0.151071	0.554068			107537	4614.32	1.11376	4161.05	0.883941	4131.63	2.53088	4302.33	220.936	1.50953	0.728277
		125582	6702.76	-3.33219	6601.66	-3.04363	6622.16	-3.19592	6642.19	43.6361	-3.19058	0.117865			125582	4754.67	-1.56961	4284.07	-1.69095	4257.37	-0.508422	4432.04	228.399	-1.25633	0.531165
		146654	6737.64	-6.31956	6622	-6.07101	6644.82	-6.25791	6668.15	50.0097	-6.21616	0.10568			146654	4855.54	-4.28401	4352.07	-4.66565	4353.65	-4.04562	4520.42	236.966	-4.33176	0.255367
		171262	6672.89	-10.4868	6693.77	-10.2114	6530.62	-10.5751	6632.43	72.4921	-10.4244	0.154895			171262	4946.81	-8.67019	4429.47	-8.44627	4398.44	-7.9546	4591.58	251.509	-8.35702	0.298877
		200000	1842.06	0.51197	1806.13	-0.714954	1834.33	-0.184826	1827.51	15.4408	-0.12927	0.502428			200000	939.724	0.240642	886.646	0.662051	951.41	0.698513	925.927	28.1823	0.533735	0.207782
	Unmodified Au Sensor													PEDOT:PSS Treated Sensor
	10mM KCl	Frequency	Impedance Magnitude Measurement A	Impedance Phase Measurement A	Impedance Magnitude Measurement B	Impedance Phase Measurement B	Impedance Magnitude Measurement C	Impedance Phase Measurement C	Impedance Magnitude Average	Impedance Magnitude Standard Deviation	Impedance Phase Average	Impedance Phase Standard Deviation		1mM KCl	Frequency	Impedance Magnitude Measurement A	Impedance Phase Measurement A	Impedance Magnitude Measurement B	Impedance Phase Measurement B	Impedance Magnitude Measurement C	Impedance Phase Measurement C	Impedance Magnitude Average	Impedance Magnitude Standard Deviation	Impedance Phase Average	Impedance Phase Standard Deviation
		100	981.494	61.5808	1015.66	59.1669	987.313	59.7332	994.823	14.9253	60.1603	1.03069			100	1236.45	268.836	1198.39	266.199	764.283	250.094	1066.38	214.176	261.71	8.28372
		116.78	1067.6	-1.07466	1078.47	-0.762844	1065.21	-1.53264	1070.43	5.77085	-1.12338	0.316151			116.78	512.116	24.0939	545.048	27.9086	709.597	38.6873	588.92	86.384	30.23	6.17973
		136.375	1138.78	-2.91208	1125.31	-3.91715	1138.44	-2.83518	1134.18	6.26921	-3.22147	0.492919			136.375	773.94	-22.7194	738.81	-22.1797	604.27	-15.4652	705.673	73.1231	-20.1214	3.29982
		159.259	1006.42	-3.16248	942.885	-4.91462	1006.54	-3.16302	985.283	29.9805	-3.7467	0.825838			159.259	651.546	-40.9024	597.277	-42.1575	315.448	-37.989	521.424	147.323	-40.3496	1.74612
		185.982	1279.87	-10.5336	1279.89	-10.5336	1279.9	-10.5343	1279.89	0.0121597	-10.5339	0.000301041			185.982	727.961	-16.8	688.185	-15.7028	550.091	-7.79927	655.413	76.2233	-13.434	4.00947
		217.19	995.475	-18.2883	997.184	-14.9218	980.909	-14.6601	991.189	7.30292	-15.9567	1.65211			217.19	666.142	-9.05489	628.848	-7.34277	518.871	5.84329	604.621	62.5164	-3.51812	6.65632
		253.634	272.986	-89.9847	272.987	-89.9921	272.983	-89.9848	272.985	0.00175363	-89.9872	0.00346348			253.634	701.669	-2.53654	675.269	-1.337	590.569	9.79778	655.836	47.3926	1.97474	5.55336
		296.194	65535	149.045	6367.67	149.045	65535	149.045	45812.6	27891.7	149.045	1.43861e-05			296.194	751.847	4.59708	730.66	7.00105	680.788	16.403	721.098	29.7871	9.33372	5.09419
		345.895	65535	153.442	65535	153.442	65535	146.317	65535	0	151.067	3.35875			345.895	815.226	10.6793	800.914	12.1192	770.861	20.0576	795.667	18.4881	14.2854	4.1237
		403.935	3974.87	254.065	8316.57	246.811	7949.84	254.064	6747.09	1965.97	251.647	3.41931			403.935	894.601	14.4066	880.477	16.1061	866.164	22.3114	880.414	11.6094	17.608	3.39738
		471.715	4632.9	315.011	4809.78	309.477	5259.49	311.638	4900.72	263.761	312.042	2.27729			471.715	978.071	16.3678	970.484	17.7097	957.789	22.8623	968.781	8.36703	18.9799	2.79936
		550.868	11242.2	-29.0484	11243.5	-29.0486	11242.1	-29.0484	11242.6	0.654247	-29.0485	0.000110462			550.868	1054.33	16.9607	1047.93	18.2389	1042.35	22.3803	1048.2	4.89504	19.1933	2.31318
		643.303	12733.9	-30.9631	12735.2	-30.962	6841.58	-28.6087	10770.2	2777.97	-30.1779	1.10961			643.303	1129.01	16.9951	1129.31	18.0109	1125.18	21.1786	1127.83	1.8791	18.7282	1.78165
		751.248	7585.74	-30.2549	7874.21	-33.683	7118.68	-32.4641	7526.21	311.301	-32.134	1.41883			751.248	1195.59	16.3705	1199.72	17.3615	1193.33	19.8506	1196.21	2.64245	17.8609	1.46396
		877.307	7325.42	-10.306	7325.16	-10.3062	7325.16	-10.3062	7325.25	0.118542	-10.3061	8.99133e-05			877.307	1256.94	15.4174	1258.35	16.2257	1251.87	18.3159	1255.72	2.78323	16.653	1.22126
		1024.52	8009.42	-11.0016	8317.15	-13.6686	8316.27	-13.6686	8214.28	144.857	-12.7796	1.25725			1024.52	1306.65	14.2523	1309.02	14.9412	1306.33	16.7039	1307.33	1.2006	15.2991	1.03235
		1196.43	6367.43	-22.1723	6367.8	-22.1718	6367.12	-22.1665	6367.45	0.277949	-22.1702	0.00260129			1196.43	1350.59	13.193	1354.66	13.6382	1346.01	15.0917	1350.42	3.53614	13.9743	0.810775
		1397.19	6837.11	-26.5781	7085.32	-24.5979	5996.51	-11.3169	6639.65	465.917	-20.831	6.77586			1397.19	1384.88	11.8845	1388.15	12.3662	1381.85	13.4659	1384.96	2.57522	12.5722	0.661852
		1631.64	6642.29	-13.1626	6642.31	-13.1632	7573.54	-28.4243	6952.71	438.99	-18.2501	7.19429			1631.64	1413.09	10.6439	1419.75	11.1106	1409.15	12.2072	1414	4.37395	11.3206	0.655282
		1905.42	5536.08	-22.0275	5536.53	-22.0204	5535.94	-22.021	5536.18	0.249666	-22.0229	0.00324466			1905.42	1438.12	9.66031	1444.16	10.0661	1434.16	10.9033	1438.82	4.11168	10.2099	0.517517
		2225.15	6065.65	-23.3485	6065.67	-23.3491	6065.72	-23.3483	6065.68	0.0290471	-23.3486	0.000346109			2225.15	1460.72	8.64796	1464.68	9.0568	1455.72	9.66566	1460.38	3.6668	9.12347	0.418144
		2598.53	5194.62	-29.5644	5194.53	-29.5584	5354.41	-30.9149	5247.85	75.3482	-30.0125	0.63805			2598.53	1476.53	7.87645	1480.43	8.20276	1469.5	8.7593	1475.49	4.52229	8.2795	0.364483
		3034.56	4526.58	-25.7709	5206.95	-21.3703	5207.49	-21.3669	4980.34	320.857	-22.836	2.07526			3034.56	1488.5	7.06139	1494.8	7.25092	1484.71	7.76067	1489.34	4.16195	7.35766	0.295289
		3543.75	4884.67	-26.5996	4543.98	-19.4754	4884.56	-26.6001	4771.07	160.575	-24.225	3.35848			3543.75	1504.25	6.45625	1508.55	6.61752	1494.82	7.07578	1502.54	5.73555	6.71652	0.262428
		4138.39	4284	-25.6035	4362.56	-24.1411	4284.07	-25.6039	4310.21	37.0163	-25.1162	0.689469			4138.39	1512.78	5.76199	1518.22	5.9583	1505.38	6.35604	1512.13	5.26335	6.02544	0.247121
		4832.8	4584.45	-26.1539	4369.84	-18.9804	3984.41	-22.5129	4312.9	248.251	-22.5491	2.92867			4832.8	1522.43	5.24337	1527.13	5.38279	1513.07	5.67502	1520.87	5.84607	5.43373	0.179866
		5643.74	3782.2	-22.2622	4091.06	-19.0833	3782.39	-22.2676	3885.22	145.553	-21.2044	1.49981			5643.74	1527.68	4.8249	1533.95	4.85296	1523.16	5.17901	1528.26	4.42427	4.95229	0.160724
		6590.75	3962.5	-20.0625	3962.34	-20.0628	3962.99	-20.0643	3962.61	0.279667	-20.0632	0.000808442			6590.75	1537.68	4.37597	1543.54	4.44873	1528.9	4.79719	1536.71	6.01447	4.54063	0.183828
		7696.67	3864.02	-20.9139	3864.4	-20.9179	3864.34	-20.9189	3864.25	0.164261	-20.9169	0.00217407			7696.67	1545.17	4.03019	1550.23	4.1484	1537.75	4.30171	1544.38	5.12479	4.1601	0.111158
		8988.16	3583.86	-17.0551	3583.55	-17.0526	3583.43	-17.053	3583.61	0.180968	-17.0536	0.00108958			8988.16	1548.81	3.73729	1554.6	3.76255	1543.75	4.08954	1549.05	4.43264	3.86313	0.160431
		10496.4	3675.96	-15.6157	3649.79	-16.5249	3515.93	-13.5366	3613.89	70.0894	-15.2257	1.25075			10496.4	1555.13	3.51702	1561.63	3.51503	1548.42	3.67987	1555.06	5.39027	3.57064	0.0772386
		12257.6	3533.84	-14.3691	3533.99	-14.3646	3533.78	-14.3645	3533.87	0.0914039	-14.3661	0.00215754			12257.6	1559.68	3.30793	1565.67	3.35667	1554.84	3.45233	1560.06	4.42647	3.37231	0.0599788
		14314.5	3380.53	-12.2844	3380.57	-12.2815	3512.27	-13.3009	3424.46	62.0904	-12.6223	0.479856			14314.5	1563.63	3.098	1570.06	3.1779	1558.03	3.29282	1563.91	4.91235	3.18957	0.0799616
		16716.4	3339.48	-10.7356	3459.47	-11.2716	3378.56	-10.7756	3392.5	49.9665	-10.9276	0.243767			16716.4	1567.45	2.95274	1574.95	3.06405	1563.51	3.17508	1568.63	4.74467	3.06396	0.0907691
		19521.4	3354.06	-12.0365	3354.14	-12.0374	3320.13	-12.1042	3342.78	16.011	-12.0594	0.0316933			19521.4	1571.53	2.95651	1577.18	3.09051	1566.85	3.09376	1571.85	4.22282	3.04693	0.0639475
		22797	3391.26	-9.93827	3301.97	-10.1822	3314.76	-11.6993	3336	39.426	-10.6066	0.779036			22797	1577.15	2.89768	1583.01	3.04207	1570.87	3.11654	1577.01	4.95858	3.01876	0.0908568
		26622.4	3328.51	-11.1253	3328.1	-11.1251	3296.72	-9.90639	3317.78	14.8904	-10.7189	0.57455			26622.4	1579.53	3.0189	1587.04	2.98099	1573.97	3.07469	1580.18	5.35751	3.02486	0.0384835
		31089.6	3322.14	-10.5938	3322.1	-10.5948	3304.22	-10.3598	3316.15	8.43466	-10.5161	0.110567			31089.6	1584.85	3.09074	1590.66	3.10349	1579.07	3.1687	1584.86	4.73393	3.12098	0.0341468
		36306.3	3320.1	-10.3017	3293.7	-11.2205	3293.66	-11.2212	3302.49	12.4548	-10.9145	0.433275			36306.3	1588.39	3.22896	1594.82	3.21975	1583.68	3.30811	1588.96	4.56325	3.25227	0.0396612
		42398.5	3253.54	-11.75	3253.36	-11.7619	3257.56	-11.1552	3254.82	1.94006	-11.5557	0.283254			42398.5	1593.52	3.46942	1601.98	3.45599	1591.17	3.53042	1595.56	4.6415	3.48527	0.0323906
		49512.9	3216.73	-12.0059	3216.7	-12.0076	3177.61	-12.3779	3203.68	18.4342	-12.1305	0.174967			49512.9	1602.76	3.74377	1610.21	3.74062	1598.67	3.75648	1603.88	4.77869	3.74695	0.00685567
		57821.1	3171.54	-12.6604	3153.25	-13.2821	3153.54	-13.2744	3159.44	8.55327	-13.0723	0.291289			57821.1	1611.72	4.10511	1619.43	3.95633	1609.4	4.13624	1613.52	4.28983	4.06589	0.0785103
		67523.4	3088.43	-14.1793	3088.34	-14.1833	3077.32	-14.2771	3084.7	5.21456	-14.2132	0.0451919			67523.4	1626.63	4.44344	1632.41	4.37959	1620.05	4.46244	1626.36	5.04877	4.42849	0.0354356
		78853.7	3038.6	-15.5671	3015.17	-14.9009	3015.12	-14.8975	3022.96	11.0559	-15.1218	0.314865			78853.7	1642.57	4.87494	1650.42	4.67976	1636.41	4.80321	1643.13	5.73689	4.78597	0.0806113
		92085.3	2954.01	-16.1757	2945.55	-16.3122	2919.67	-16.5031	2939.74	14.6079	-16.3303	0.134271			92085.3	1667.4	5.18014	1671.41	5.07986	1659.9	5.19663	1666.24	4.76852	5.15221	0.0516001
		107537	2873.63	-16.9228	2836.91	-17.6442	2837.3	-17.6467	2849.28	17.2215	-17.4045	0.340673			107537	1697.79	5.52819	1700.04	5.38229	1689.28	5.62908	1695.7	4.63188	5.51318	0.101308
		125582	2785.25	-18.0805	2750.08	-18.0686	2749.66	-18.0726	2761.67	16.6787	-18.0739	0.00496547			125582	1734.71	5.85793	1736.34	5.58115	1723.73	5.73098	1731.6	5.59803	5.72335	0.113123
		146654	2702.99	-18.9267	2667.35	-18.6221	2665.37	-18.8615	2678.57	17.2898	-18.8034	0.130958			146654	1775.91	5.89569	1778.75	5.68642	1767.81	5.77341	1774.16	4.63297	5.78517	0.0858372
		171262	2592.75	340.487	2579.53	340.484	2577.64	340.498	2583.31	6.72453	340.49	0.00600395			171262	1830.9	5.65854	1833.17	5.37297	1817.14	5.44982	1827.07	7.08035	5.49378	0.120657
		200000	699.875	-0.110032	703.186	-0.174515	48.4953	90.0659	483.852	307.847	29.9271	42.5246			200000	1279.28	0.190275	1272.8	0.259035	1316.83	-0.0645545	1289.64	19.4105	0.128252	0.139195
	Unmodified Au Sensor													PEDOT:PSS Treated Sensor
	100mM KCl	Frequency	Impedance Magnitude Measurement A	Impedance Phase Measurement A	Impedance Magnitude Measurement B	Impedance Phase Measurement B	Impedance Magnitude Measurement C	Impedance Phase Measurement C	Impedance Magnitude Average	Impedance Magnitude Standard Deviation	Impedance Phase Average	Impedance Phase Standard Deviation		100mM KCl	Frequency	Impedance Magnitude Measurement A	Impedance Phase Measurement A	Impedance Magnitude Measurement B	Impedance Phase Measurement B	Impedance Magnitude Measurement C	Impedance Phase Measurement C	Impedance Magnitude Average	Impedance Magnitude Standard Deviation	Impedance Phase Average	Impedance Phase Standard Deviation
		100	981.483	61.5814	1009.66	61.0145	1009.66	61.0145	1000.27	13.2847	61.2035	0.267237			100	1088.11	245.845	922.586	247.553	1143.48	244.413	1051.39	93.8444	245.937	1.28342
		116.78	1067.69	-1.08201	1065.21	-1.53198	1065.21	-1.53198	1066.04	1.1689	-1.38199	0.21212			116.78	449.355	81.1074	409.728	87.1864	446.874	86.627	435.319	18.124	84.9736	2.74333
		136.375	1158.86	-3.50062	1147.31	-4.5072	1147.31	-4.5072	1151.16	5.44302	-4.17167	0.474506			136.375	461.812	-51.6808	479.665	-55.0058	469.924	-56.2499	470.467	7.29884	-54.3121	1.92873
		159.259	980.211	-2.04569	940.633	-2.28641	940.633	-2.28641	953.826	18.6575	-2.20617	0.113478			159.259	520.183	-107.47	556.14	-107.136	551.369	-109.95	542.564	15.9454	-108.185	1.25551
		185.982	1279.9	-10.533	1279.89	-10.5336	1279.89	-10.5336	1279.89	0.00673314	-10.5334	0.000317361			185.982	425.563	-67.9796	448.377	-70.6201	428.791	-72.889	434.244	10.0803	-70.4962	2.00616
		217.19	933.673	-19.3036	995.475	-18.2883	995.475	-18.2883	974.874	29.1335	-18.6267	0.478608			217.19	325.193	-82.6858	345.644	-85.7501	329.562	-87.2633	333.466	8.79346	-85.233	1.90415
		253.634	272.987	-89.9914	272.984	-89.9921	272.984	-89.9921	272.985	0.00143851	-89.9919	0.000316446			253.634	326.392	-80.4758	339.382	-82.3025	321.442	-84.6428	329.072	7.56507	-82.4737	1.70547
		296.194	6992.51	141.349	6367.65	149.051	6367.65	149.051	6575.94	294.562	146.483	3.63079			296.194	264.208	-73.4918	273.923	-76.5527	257.403	-77.5385	265.178	6.77918	-75.861	1.72294
		345.895	65535	146.318	65535	146.322	65535	146.322	65535	0	146.321	0.00222269			345.895	212.946	-67.8173	209.828	-72.0765	198.555	-72.1406	207.11	6.18145	-70.6782	2.02309
		403.935	7325.15	243.445	8316.19	246.811	8316.19	246.811	7985.84	467.18	245.689	1.58694			403.935	161.856	-58.3512	160.924	-62.2264	147.655	-62.5716	156.812	6.48569	-61.0498	1.91335
		471.715	4809.83	309.478	4809.62	309.477	4809.62	309.477	4809.69	0.10289	309.477	0.000373955			471.715	137.745	-42.3568	133.688	-44.5111	126.223	-43.0669	132.552	4.77175	-43.3116	0.896352
		550.868	11811.3	-33.6838	11811	-33.6832	11811	-33.6832	11811.1	0.131654	-33.6834	0.000273298			550.868	129.305	-27.5566	124.665	-27.8634	117.703	-24.786	123.891	4.76795	-26.7353	1.38408
		643.303	6665.03	-34.9849	13330.3	-34.9908	13330.3	-34.9908	11108.5	3142.04	-34.9888	0.00281597			643.303	134.067	-12.3145	131.571	-11.7492	129.784	-9.13979	131.807	1.75656	-11.0678	1.38273
		751.248	7426.12	-36.0216	7426.1	-36.0203	7426.1	-36.0203	7426.11	0.0064455	-36.0207	0.000620403			751.248	149.356	-2.21487	150.651	-1.25602	149.656	0.696768	149.888	0.553494	-0.92471	1.21154
		877.307	7628.18	-13.2419	7628.09	-13.2413	7628.09	-13.2413	7628.12	0.0455751	-13.2415	0.000279109			877.307	168.658	3.97211	169.301	4.63573	170.215	6.25817	169.391	0.638804	4.95534	0.960252
		1024.52	8317.15	-13.6686	7950.58	-15.9433	7950.58	-15.9433	8072.77	172.801	-15.1851	1.07233			1024.52	186.142	7.15815	189.192	7.40318	191.335	8.75227	188.889	2.13065	7.7712	0.700894
		1196.43	6348.67	-26.5655	6349.26	-26.5648	6349.26	-26.5648	6349.06	0.278746	-26.5651	0.000332754			1196.43	203.294	8.85978	205.848	8.73455	207.318	9.83465	205.487	1.66265	9.14299	0.491739
		1397.19	6597.35	-28.6938	6597.42	-28.6931	6597.42	-28.6931	6597.39	0.0299238	-28.6933	0.000353375			1397.19	216.862	9.3894	221.077	9.21647	222.017	9.86805	219.985	2.24163	9.49131	0.275596
		1631.64	6439.97	-15.1342	5191.82	-22.2591	5191.82	-22.2591	5607.87	588.381	-19.8841	3.35868			1631.64	230.333	9.1676	232.569	9.07824	234.429	9.48978	232.444	1.67433	9.2452	0.176745
		1905.42	6670.77	-16.847	5378.26	-23.978	5378.26	-23.978	5809.1	609.293	-21.601	3.36155			1905.42	239.7	8.9753	242.723	8.60632	243.758	9.05958	242.06	1.72153	8.8804	0.196835
		2225.15	5763.21	-27.0663	5721.61	-23.6452	5721.61	-23.6452	5735.48	19.6109	-24.7856	1.61271			2225.15	247.889	8.46541	250.513	8.16657	252.464	8.3341	250.289	1.87439	8.32202	0.122301
		2598.53	4682.62	-22.1861	5460.27	-16.2817	5460.27	-16.2817	5201.05	366.589	-18.2498	2.78338			2598.53	254.557	7.75243	257.094	7.47029	258.345	7.50037	256.665	1.57579	7.57436	0.126511
		3034.56	5094.75	-23.0423	5095.37	-23.0399	5095.37	-23.0399	5095.16	0.292786	-23.0407	0.00113923			3034.56	260.058	7.00859	262.398	6.77484	263.136	6.89342	261.864	1.31198	6.89228	0.0954331
		3543.75	5248.28	-24.2469	4561.5	-28.6479	4561.5	-28.6479	4790.43	323.751	-27.1809	2.07466			3543.75	264.358	6.48267	266.482	6.15421	267.422	6.22808	266.087	1.28151	6.28832	0.140695
		4138.39	4096.12	-26.0812	4095.73	-26.0839	4095.73	-26.0839	4095.86	0.183912	-26.083	0.0012578			4138.39	267.991	5.78985	269.987	5.50105	270.705	5.50023	269.561	1.1483	5.59704	0.136335
		4832.8	4120.54	-20.8233	4120.62	-20.8227	4120.62	-20.8227	4120.59	0.0386693	-20.8229	0.000317499			4832.8	270.839	5.10521	272.34	4.89205	272.954	4.94469	272.044	0.888435	4.98065	0.0906649
		5643.74	3879.58	-20.8544	3879.92	-20.8509	3879.92	-20.8509	3879.8	0.158362	-20.8521	0.00167152			5643.74	272.894	4.63911	274.429	4.44731	274.832	4.42195	274.052	0.834772	4.50279	0.0969499
		6590.75	3780.51	-21.7463	3966.73	-17.6816	3966.73	-17.6816	3904.66	87.7864	-19.0365	1.91611			6590.75	274.981	4.204	276.258	3.98474	276.58	3.95846	275.94	0.690636	4.04907	0.110079
		7696.67	3705.39	-22.519	3526.97	-19.1917	3526.97	-19.1917	3586.44	84.1066	-20.3008	1.5685			7696.67	276.124	3.82222	277.57	3.59631	277.89	3.63166	277.195	0.768272	3.68339	0.0992203
		8988.16	3617.26	-15.8303	3362.62	-19.092	3362.62	-19.092	3447.5	120.037	-18.0048	1.53761			8988.16	277.799	3.44653	278.807	3.2388	279.278	3.23742	278.628	0.617012	3.30758	0.0982504
		10496.4	3481.41	-17.6021	3481.09	-17.6051	3481.09	-17.6051	3481.19	0.149271	-17.6041	0.00143408			10496.4	278.342	3.12716	279.585	2.98529	280.06	3.00386	279.329	0.724	3.03877	0.062959
		12257.6	3381.83	-16.3791	3329.98	-16.113	3329.98	-16.113	3347.26	24.4423	-16.2017	0.125485			12257.6	279.266	2.88179	280.466	2.75483	280.819	2.75605	280.184	0.6648	2.79756	0.0595632
		14314.5	3346.13	-15.1426	3346.17	-15.144	3346.17	-15.144	3346.15	0.0189893	-15.1435	0.000668903			14314.5	280.217	2.68723	281.482	2.59843	281.624	2.54749	281.107	0.632434	2.61105	0.0577418
		16716.4	3289.54	-13.8893	3257.37	-15.2095	3257.37	-15.2095	3268.1	15.1637	-14.7694	0.622379			16716.4	280.968	2.53618	281.935	2.40207	282.145	2.44318	281.683	0.512669	2.46047	0.0561026
		19521.4	3266.2	-14.4595	3266.23	-14.4618	3266.23	-14.4618	3266.22	0.014271	-14.461	0.00108649			19521.4	281.674	2.36907	282.528	2.27723	282.757	2.28158	282.32	0.466057	2.30929	0.0423036
		22797	3250.56	-15.7788	3222.4	-15.9829	3222.4	-15.9829	3231.79	13.276	-15.9149	0.0962435			22797	282.224	2.28824	283.312	2.17342	283.404	2.20365	282.98	0.535749	2.22177	0.048595
		26622.4	3200.7	-15.4909	3179.84	-15.782	3179.84	-15.782	3186.79	9.83297	-15.6849	0.137205			26622.4	283.092	2.1909	283.98	2.11293	284.218	2.12465	283.764	0.484392	2.14283	0.0343274
		31089.6	3280.77	-16.9462	3166.04	-16.5609	3166.04	-16.5609	3204.28	54.0807	-16.6893	0.181613			31089.6	283.639	2.11092	284.603	2.06802	284.914	2.07565	284.385	0.542774	2.08486	0.0186878
		36306.3	3161.24	-18.2824	3141.85	-18.2076	3141.85	-18.2076	3148.31	9.14394	-18.2325	0.0352469			36306.3	284.548	2.05717	285.416	2	285.541	2.04155	285.168	0.441754	2.03291	0.0241246
		42398.5	3105.12	-20.542	3084.06	-20.309	3084.06	-20.309	3091.08	9.92712	-20.3866	0.109831			42398.5	285.119	2.03303	286.18	1.97687	286.099	1.98093	285.8	0.482077	1.99694	0.0255723
		49512.9	3041.29	-22.709	3041.16	-22.7158	3041.16	-22.7158	3041.2	0.0636445	-22.7135	0.00322434			49512.9	285.816	2.02419	286.706	2.0064	287.043	2.01248	286.522	0.517505	2.01436	0.00738294
		57821.1	2956.63	-24.2591	2943.45	-24.2145	2943.45	-24.2145	2947.84	6.21503	-24.2294	0.0210047			57821.1	286.525	2.04997	287.708	2.01672	287.571	1.96813	287.268	0.528324	2.01161	0.033606
		67523.4	2880.12	-27.5147	2873.55	-27.3067	2873.55	-27.3067	2875.74	3.10004	-27.376	0.0980685			67523.4	287.104	2.06674	288.104	2.03555	288.164	1.98362	287.791	0.486359	2.02864	0.0342853
		78853.7	2758.29	-31.0089	2746.65	-30.9654	2746.65	-30.9654	2750.53	5.49101	-30.9799	0.0205254			78853.7	287.646	2.08313	288.943	2.05007	288.888	2.06522	288.492	0.599227	2.06614	0.0135125
		92085.3	2616.87	-34.307	2603.4	-33.6164	2603.4	-33.6164	2607.89	6.35073	-33.8466	0.325572			92085.3	288.379	2.15163	289.137	2.09809	289.283	2.07016	288.933	0.396076	2.10662	0.0338038
		107537	2449.49	-36.8997	2440.3	-36.98	2440.3	-36.98	2443.37	4.33126	-36.9532	0.0378104			107537	288.744	2.21265	289.753	2.18169	289.934	2.14363	289.477	0.523368	2.17932	0.0282266
		125582	2282.85	-40.1237	2272.74	-40.161	2272.74	-40.161	2276.11	4.76883	-40.1486	0.0175851			125582	289.345	2.36801	290.231	2.31093	290.381	2.33939	289.986	0.457211	2.33944	0.0233018
		146654	2105.92	-43.3084	2094.47	-43.0309	2094.47	-43.0309	2098.29	5.40136	-43.1234	0.130827			146654	289.585	2.49234	290.786	2.41558	290.746	2.50623	290.372	0.557111	2.47138	0.0398639
		171262	1908.13	313.895	1908.11	313.898	1908.11	313.898	1908.12	0.00673284	313.897	0.001338			171262	289.751	2.79873	290.866	2.63047	291.077	2.71921	290.564	0.58192	2.71614	0.0687245
		200000	26.5021	90.1222	377.269	0.0702253	377.269	0.0702253	260.347	165.353	30.0876	42.4509			200000	159.097	0.27741	165.091	-0.03224	161.771	0.125556	161.986	2.45177	0.123575	0.126422

## Sheet: Fig 2f (Film Degradation)
Fig 2(f)
"Mag" refers to Impedance Magnitude, and "Phz" denotes the impedance phase. Additionally, "Std" refers to standard deviation, and "Avg" is an acronym for averaged value.		"Mag" refers to Impedance Magnitude, and "Phz" denotes the impedance phase. Additionally, "Std" refers to standard deviation, and "Avg" is an acronym for averaged value.	"Mag" refers to Impedance Magnitude, and "Phz" denotes the impedance phase. Additionally, "Std" refers to standard deviation, and "Avg" is an acronym for averaged value.	"Mag" refers to Impedance Magnitude, and "Phz" denotes the impedance phase. Additionally, "Std" refers to standard deviation, and "Avg" is an acronym for averaged value.	"Mag" refers to Impedance Magnitude, and "Phz" denotes the impedance phase. Additionally, "Std" refers to standard deviation, and "Avg" is an acronym for averaged value.	"Mag" refers to Impedance Magnitude, and "Phz" denotes the impedance phase. Additionally, "Std" refers to standard deviation, and "Avg" is an acronym for averaged value.	"Mag" refers to Impedance Magnitude, and "Phz" denotes the impedance phase. Additionally, "Std" refers to standard deviation, and "Avg" is an acronym for averaged value.	"Mag" refers to Impedance Magnitude, and "Phz" denotes the impedance phase. Additionally, "Std" refers to standard deviation, and "Avg" is an acronym for averaged value.	"Mag" refers to Impedance Magnitude, and "Phz" denotes the impedance phase. Additionally, "Std" refers to standard deviation, and "Avg" is an acronym for averaged value.
	TimeStamp:	0 Min				15min				30min				45min				60min				75min				90min				105min				120min				135min				150min
	Frequency	Mag_Avg	Mag_Std	Phz_Avg	Phz_Std	Mag_Avg	Mag_Std	Phz_Avg	Phz_Std	Mag_Avg	Mag_Std	Phz_Avg	Phz_Std	Mag_Avg	Mag_Std	Phz_Avg	Phz_Std	Mag_Avg	Mag_Std	Phz_Avg	Phz_Std	Mag_Avg	Mag_Std	Phz_Avg	Phz_Std	Mag_Avg	Mag_Std	Phz_Avg	Phz_Std	Mag_Avg	Mag_Std	Phz_Avg	Phz_Std	Mag_Avg	Mag_Std	Phz_Avg	Phz_Std	Mag_Avg	Mag_Std	Phz_Avg	Phz_Std	Mag_Avg	Mag_Std	Phz_Avg	Phz_Std
	100	16112.5	954.094	-57.9381	1.40544	11213.1	65.1747	-38.7631	0.0939717	10886.9	641.599	-36.8579	1.12011	10841.6	380.265	-35.6961	0.852677	11246.8	150.569	-34.9889	0.0682069	8477.34	286.07	-31.6018	0.250348	11528.4	465.2	-35.7866	0.94154	12081.1	541.992	-36.111	1.00405	11695.1	270.392	-35.9053	2.13568	12099.1	241.548	-34.9954	2.16981	12998.6	147.364	-32.4308	0.537997
	116.78	9612.74	606.014	-74.185	1.45189	10886.6	64.6814	-40.0311	0.103521	9983.95	174.787	-36.7167	2.24561	10262.8	81.162	-36.2842	0.282027	10672.2	313.671	-35.8183	0.742674	8269.11	750.305	-32.5908	1.27777	10902.5	69.2841	-36.517	0.344095	11098.5	90.7555	-36.2485	0.15508	11631.3	131.589	-35.7449	0.152454	11084.9	104.54	-34.4538	2.0711	11869.5	68.4989	-34.4958	1.60294
	136.375	9922.38	521.257	-40.9323	2.99123	8840.79	52.4277	-32.0857	0.120353	9363.45	67.8241	-34.3404	2.29595	9369.39	290.856	-32.0087	0.585527	9476.08	91.5786	-30.9954	0.0931551	7616.4	686.815	-30.3993	1.70927	9645.39	355.995	-31.9568	0.616165	9865.53	309.918	-31.3648	0.449009	10085	163.31	-30.289	0.177648	10352.4	102.221	-33.7363	0.293341	10230.3	312.884	-31.9176	0.960582
	159.259	7833.31	1311.06	-35.6882	4.06136	8129.67	340.203	-39.5995	0.89553	8345.19	12.5392	-36.2965	0.266348	8472.89	46.689	-37.6587	0.227303	8605.92	276.829	-36.8955	0.838939	7020.81	576.035	-34.513	0.882828	8991.77	51.8601	-37.6704	0.15839	9136.79	78.7833	-37.5436	0.136832	8919.84	106.31	-35.6356	0.0769106	9246.03	269.638	-34.1691	0.787881	9495.1	167.137	-35.5163	0.501507
	185.982	7568.48	1529.05	-38.4684	2.54643	7285.63	44.9084	-41.294	0.160903	8123.78	14.5677	-39.171	0.268218	8170.48	53.0538	-40.5633	0.157516	8150.11	73.471	-39.2787	0.128904	6758.57	552.052	-36.8665	1.06365	8804.41	153.087	-37.7195	2.2283	8966.86	154.969	-37.2958	2.22269	8667.33	91.7304	-38.2686	0.264161	8980.56	217.01	-36.4646	0.681567	9073.34	182.01	-37.5839	1.02743
	217.19	6140.73	835.06	-55.3166	3.87672	6954.07	43.9742	-43.5143	0.180915	7129.31	94.9347	-42.7744	1.58122	7670.19	243.582	-42.6664	0.698745	7711.68	151.008	-43.0253	1.90716	5927.88	518.277	-39.2423	2.26201	7760.66	0.0405113	-41.5339	0.000320091	7928.5	73.9647	-41.4061	0.126338	8353.04	120.767	-40.6981	0.229365	8213.63	39.6802	-40.8141	1.63151	8170.33	146.221	-41.0199	0.939865
	253.634	5300.59	393.567	-51.4322	0.96143	6603.59	0.276037	-46.0934	8.14596e-05	6798.61	97.7413	-45.1906	1.92464	6930.01	51.2181	-44.4454	0.134763	6920.65	69.0095	-43.2402	0.131428	5613.35	497.394	-42.8136	0.647008	7420.08	33.8124	-44.1216	0.13099	7563.58	73.7953	-44.0176	0.127526	7468.02	110.515	-42.153	0.126369	7541.44	242.025	-42.4738	0.868256	7708.34	168.757	-43.0657	0.381535
	296.194	5108.76	274.98	-52.0896	0.849317	5668.12	24.039	-47.591	0.388149	6056.66	59.5536	-46.8505	1.74517	6450.2	186.426	-46.9125	0.26348	6564.26	89.1658	-46.1112	0.246795	5174.01	420.397	-43.3957	0.722296	6868.76	200.07	-46.3991	0.276458	6997.48	172.729	-46.5329	0.432549	7026.73	68.8866	-44.8714	0.130523	6991.69	28.9835	-46.0874	0.127122	7199.76	44.2048	-45.44	1.08389
	345.895	4918.37	296.789	-52.8668	1.34815	5286.4	37.3126	-49.4157	0.276077	5631.23	0.249053	-50.2216	0.000116887	5769.45	48.7049	-48.7282	0.105841	5788.58	46.1571	-47.5153	0.0993056	4856.5	400.768	-45.9913	0.370887	6137.3	0.304525	-48.459	0.000131273	6290.56	68.8268	-48.1089	0.14832	6494.01	147.238	-47.1887	0.378478	6570.67	50.0283	-48.4949	0.461684	6592.11	143.952	-47.2364	0.532128
	403.935	4727.55	393.109	-53.6923	1.13042	4903.64	26.8255	-52.0405	0.424166	4961.72	27.3638	-51.3075	0.203465	5368.05	28.9975	-50.8876	0.216717	5438.14	46.2313	-49.9154	0.085489	4485.37	263.769	-47.7453	0.729063	5763.08	0.286804	-50.8689	0.000266307	5873.79	42.5454	-50.7096	0.252229	5826.82	40.3774	-48.9334	0.238252	5800.84	44.7728	-49.9679	0.283212	6038.89	25.0041	-49.3848	1.01406
	471.715	4087.22	798.092	-53.1396	0.769455	4384.87	165.867	-52.9321	0.575022	4598.14	26.9511	-53.2329	0.234149	4772.78	115.85	-52.3024	0.27883	4901.87	165.649	-52.1936	0.458514	3976.54	307.524	-49.1721	0.664535	5094.43	143.637	-52.6184	0.626409	5203.47	114.482	-52.0298	0.668289	5356.47	76.9583	-52.0611	1.24843	5379.17	37.2238	-52.3216	0.237456	5390.8	52.6361	-51.6565	1.04674
	550.868	3085.18	228.258	-56.1124	0.574704	3824.37	50.9083	-53.7235	0.446272	4114.63	88.9107	-54.3957	0.771513	4302.51	40.4888	-53.7319	0.314937	4346.45	19.7465	-53.0528	0.318581	3514.41	157.297	-51.6971	0.891201	4617.54	20.9048	-53.9482	0.31896	4716.48	20.9575	-54.0738	0.311427	4645.37	21.8211	-53.0359	1.75891	4712.11	35.2862	-53.0542	0.255996	4917.73	66.5278	-53.4295	0.549324
	643.303	2993.39	198.355	-55.2639	1.04207	3504.7	0.128633	-54.9454	0.00293663	3713.77	0.152973	-55.2259	0.000514766	3804.82	100.6	-54.5259	0.396824	3973.97	44.1522	-54.9791	0.0443433	3185.01	192.224	-53.5982	0.950277	3990.71	38.3426	-54.7717	0.318224	4153.47	94.9268	-54.9347	0.709563	4242.78	43.3159	-56.743	0.0566373	4343.93	35.1875	-54.6649	0.275305	4273.83	67.4406	-54.9575	1.14081
	751.248	2706.85	241.136	-56.1018	2.14315	3069.24	123.012	-58.1552	1.84165	3224.82	26.1136	-56.2334	1.43805	3409.14	23.4035	-55.3613	0.348109	3408.94	37.1533	-55.832	1.33912	2910.31	148.606	-54.1322	1.05643	3641.87	20.7824	-55.8379	0.367468	3720.69	20.7356	-55.6652	0.357758	3685.11	22.0334	-57.0942	0.293599	3732.95	8.96138	-55.8021	1.49298	3831.67	57.3479	-56.8474	0.745013
	877.307	2234.74	90.4516	-53.3709	1.74362	2673.56	0.0307604	-58.4486	0.00295847	2859.65	64.8712	-55.4706	0.623351	2980.82	81.2058	-55.0374	0.375107	3128.03	19.8354	-55.5369	0.401042	2576.73	140.73	-54.4788	1.69377	3141.93	0.0337211	-55.8208	7.37289e-05	3262.53	45.6274	-56.1302	0.343894	3187.65	33.7049	-57.3032	0.350596	3368.69	70.6561	-56.4137	1.58856	3402.23	14.6011	-57.0464	0.70407
	1024.52	2057.85	108.699	-52.9199	3.32276	2447.21	0.0149616	-58.1129	0.000267942	2559.65	21.2125	-55.2785	0.396814	2669.52	21.7125	-56.0313	0.427365	2695.1	19.1431	-56.0433	0.428662	2252.83	125.144	-52.9109	1.41111	2845.35	20.3651	-56.7551	0.428082	2919.34	0.025041	-56.5067	0.000374113	2896.65	33.5775	-57.7991	0.385327	2968.22	19.956	-55.6977	0.330135	3014.61	46.3589	-57.2213	0.24104
	1196.43	1891.95	170.523	-48.141	3.56445	2058.44	22.6249	-56.0115	0.758823	2234.82	19.9169	-55.0411	0.436974	2333.21	39.6466	-55.6729	0.906918	2417.5	84.6088	-55.3641	0.318323	2063.87	95.9789	-53.3795	1.75037	2563.04	65.1549	-57.0343	0.335335	2560.85	66.1552	-55.8587	0.33566	2590.5	23.3902	-57.5675	0.328392	2676.46	60.2397	-55.3652	0.333382	2684.47	46.6354	-56.9366	0.47897
	1397.19	1664.55	72.5916	-51.0758	1.98748	1901.62	27.3283	-55.0882	0.679648	2052.07	31.9722	-54.6189	0.526209	2095.54	0.0102855	-55.2408	0.00033817	2136.42	17.8621	-54.3992	0.528874	1803.56	81.5484	-51.1925	0.899675	2234.27	20.2911	-56.1036	0.490525	2276.51	19.1837	-55.7698	0.508896	2282.06	32.0561	-57.1135	0.467263	2333.8	4.69989	-56.5582	0.856415	2353.88	3.7817	-55.5769	0.786151
	1631.64	1563.6	115.096	-48.237	1.69155	1674.49	20.1292	-51.96	0.898308	1820.36	17.5757	-53.1405	0.965786	1834.34	32.4406	-52.7526	0.58608	1858.62	0.0825764	-52.8155	0.000242766	1598.06	76.8274	-49.6156	0.928477	1962.68	19.3051	-55.3558	0.528668	1989.98	0.0210613	-54.6082	0.000133072	2014.83	18.7654	-55.1422	0.469814	2038.99	11.1962	-54.2391	1.20348	2067.48	5.87323	-54.3047	0.717148
	1905.42	1455.36	63.3949	-43.8688	2.23736	1548.62	18.9115	-50.0643	1.01223	1588.58	0.0144023	-50.638	0.000133932	1651.11	37.9843	-51.2664	0.272549	1695.91	16.3448	-52.0472	0.650801	1463.23	93.5851	-47.949	1.41389	1793.6	0.0758178	-53.0864	0.000829958	1818.62	17.7414	-53.9696	0.623799	1800.97	4.67414	-54.1323	0.214253	1789.05	12.4443	-53.2648	1.51665	1855.69	19.9431	-52.8494	1.16941
	2225.15	1327.04	57.7848	-40.3423	2.2368	1340.79	0.0516885	-46.9579	0.000998504	1447.88	16.1098	-48.417	1.0207	1499.74	15.6992	-49.5529	0.752107	1523.97	0.00706346	-50.3607	0.000351656	1313.29	67.1179	-44.6966	1.71491	1570.05	19.2793	-51.7235	0.592257	1608.84	16.3192	-51.3694	0.683608	1646.28	15.267	-49.9181	0.645888	1658.44	50.5045	-49.8463	0.219486	1678.52	19.1824	-50.4035	0.890328
	2598.53	1196.96	68.3717	-38.9398	3.98689	1203.05	32.762	-45.5308	0.373971	1316.66	8.46192	-45.2566	0.776747	1359.77	15.6178	-47.6959	0.583653	1378.71	29.4311	-48.1779	0.224776	1231.04	63.4973	-42.9501	2.04815	1402.4	31.3548	-49.9723	0.248995	1453.74	27.9031	-49.2065	0.664044	1465.19	0.00748078	-47.1926	0.000104299	1494.16	0.026236	-48.4423	0.00257508	1513.21	30.415	-48.864	0.885763
	3034.56	1080.33	38.1	-34.5731	1.98151	1148	0.0336915	-42.6208	0.00255761	1203.74	31.2703	-43.3038	0.965343	1219.41	26.4515	-42.9053	0.171883	1251.24	25.612	-43.2168	0.161027	1117.47	56.839	-38.8918	1.8517	1324.94	29.5514	-44.726	0.750638	1359.15	0.0381818	-45.4599	0.00440652	1319.76	12.8422	-45.2646	0.775034	1346.74	0.0653238	-46.0107	0.00119233	1361.87	10.0119	-45.3179	0.661771
	3543.75	1058.37	42.4754	-29.3842	0.205309	1059.53	0.0368318	-39.127	0.00355139	1116.52	18.3125	-40.1126	0.851076	1132.38	0.0614179	-42.1786	0.00146421	1149.49	0.0509925	-42.4594	0.00189396	1038.47	36.7108	-37.0216	2.43475	1200.74	0.0278215	-42.7899	0.00220182	1200.8	0.0520224	-42.793	0.00115418	1197.48	3.38357	-43.0036	1.09934	1252.3	20.3962	-41.9877	0.603073	1263.05	13.8491	-42.442	0.805058
	4138.39	987.225	42.1259	-29.1362	2.12129	990.425	35.7478	-35.0648	0.729111	1049.6	18.4401	-36.7386	0.641267	1063.1	0.00494883	-37.288	0.000163642	1081.74	0.0430362	-37.8308	0.00131274	964.151	39.196	-33.973	1.13905	1089.09	0.0310832	-39.391	0.00206035	1137.27	12.4878	-38.6906	0.929448	1131.12	0.00459168	-39.3573	0.000375476	1143.54	27.2746	-38.5813	1.56644	1162.37	6.04707	-39.0149	0.331584
	4832.8	944.267	0.0198743	-25.8499	0.00211881	943.167	0.0567001	-32.2106	0.00269155	966.504	16.7802	-32.755	0.596562	995.588	0.00759985	-34.8834	0.000327042	1005.75	17.5055	-33.74	0.617223	923.499	27.9091	-30.9843	0.06445	1019.1	0.0276302	-37.0917	0.00127204	1031.97	18.2439	-36.6522	0.619626	1046.33	16.8897	-35.816	0.556409	1077.62	0.0734255	-36.4234	0.000682538	1088.3	15.3156	-35.7966	0.476649
	5643.74	893.913	7.59629	-24.8102	3.44069	888.499	22.2173	-29.5967	0.655839	930.04	9.48574	-29.1845	0.440442	958.632	0.36309	-31.658	1.07969	936.749	10.254	-31.6022	1.03987	885.109	33.5517	-27.4674	1.98965	973.446	10.654	-33.8928	1.03953	980.984	0.00791237	-34.6285	0.000431584	984.623	9.74142	-32.6007	0.949906	1015.19	14.677	-32.14	0.442776	1024.23	13.8607	-31.2688	0.393342
	6590.75	890.506	24.7702	-20.5682	3.88852	853.69	17.7161	-26.2699	0.0530722	891.2	13.3752	-25.924	0.938329	898.961	16.0768	-27.9962	0.0384613	931.43	16.2035	-29.3553	0.618503	852.764	31.1539	-24.1908	0.965788	921.685	0.00555655	-27.9406	0.00121908	920.158	16.4453	-30.203	0.0381764	917.268	9.20562	-29.834	1.62938	951.496	14.5364	-28.8628	0.486843	977.05	0.0542784	-26.9214	0.397371
	7696.67	855.669	27.9626	-17.543	1.43151	794.321	0.0306299	-21.3365	0.00170629	843.128	1.63992	-23.1394	0.46128	852.628	1.27352	-24.7217	0.956404	873.649	25.583	-25.5193	0.673042	813.972	14.0222	-20.7858	0.73898	874.572	0.0166458	-28.2828	0.00122193	896.734	15.6072	-27.4091	0.619678	911.187	24.5686	-25.9479	1.28848	917.497	0.940552	-26.3058	0.812555	936.609	0.0886598	-25.1777	0.00275188
	8988.16	852.676	21.4519	-15.3338	0.0771947	806.219	15.3902	-19.3194	1.01377	823.284	2.21579	-20.7155	1.10072	834.479	0.00539746	-22.6094	0.000261366	842.114	13.9511	-22.2812	0.64049	797.525	13.7453	-19.6664	0.653861	834.533	0.0317321	-22.6113	0.00227827	858.434	21.1121	-23.5637	0.872437	870.399	13.3361	-24.1156	0.577352	893.215	9.67286	-22.6274	1.59894	908.862	11.0833	-20.7561	0.36109
	10496.4	851.585	8.24173	-12.4325	2.59672	760.224	0.0408386	-15.5164	0.000770609	810.117	10.1363	-18.2351	1.03131	805.803	3.33341	-18.4185	0.832803	817.534	12.975	-19.4137	0.656076	780.49	21.9115	-16.7681	1.43709	830.904	0.00476708	-21.5986	0.00086199	823.408	12.5035	-21.4437	0.580034	850.926	0.00905467	-19.1802	0.000241067	854.929	7.81086	-19.395	0.764859	882.93	7.00562	-17.6055	0.579141
	12257.6	799.308	13.3481	-10.6367	1.45688	744.506	0.0438366	-13.4223	0.000586572	802.097	13.9334	-15.1678	0.354342	787.19	0.00466776	-15.7101	0.000321693	792.472	10.6778	-15.9365	0.588841	775.999	12.0344	-13.6906	0.581616	807.757	0.00908588	-17.5213	0.00174579	793.341	10.193	-17.9478	0.302099	829.902	10.728	-17.9556	0.618687	847.82	8.09364	-16.3262	0.293675	871.436	8.73851	-15.8058	0.39762
	14314.5	846.201	15.6507	-9.84326	0.37921	751.079	9.70545	-11.7692	0.391062	795.808	13.599	-12.4242	0.189283	768.995	5.15737	-14.1488	0.642469	783.122	5.36475	-14.8032	0.624556	767.404	8.97379	-11.9382	1.02296	798.164	0.0245881	-16.6061	0.0014738	790.661	5.28827	-15.6975	0.641543	818.849	5.915	-14.5303	0.286944	833.27	7.42319	-13.8127	0.987708	860.79	6.28935	-11.8506	0.856503
	16716.4	817.368	28.893	-7.67079	0.48934	757.276	9.70045	-9.74878	0.702548	782.803	0.821795	-11.674	1.23746	767.899	6.20657	-12.7017	0.523762	772.999	0.00901228	-12.4568	0.00123136	757.04	5.51462	-9.98199	1.57009	778.769	10.7846	-13.1316	0.565821	785.958	11.5989	-14.225	0.492067	806.173	0.0039418	-12.3939	0.000210847	831.058	0.369903	-11.3287	0.226577	857.158	2.99919	-9.69698	0.149867
	19521.4	831.54	8.54142	-4.6338	1.91021	741.132	1.47735	-8.59376	1.00626	785.915	4.25453	-8.70183	0.536288	759.806	5.3764	-9.52273	0.846949	771.981	0.0342995	-9.00064	0.00250233	750.425	15.5428	-7.80985	0.686296	776.293	0.0313111	-10.8902	0.00222909	776.276	0.0241045	-10.8903	0.00301346	800.31	0.0209501	-10.3515	0.00401902	826.445	4.04199	-9.22746	0.593895	854.953	9.19038	-7.40221	0.250527
	22797	822.511	17.4023	-5.28216	0.312837	732.254	7.75788	-6.41733	0.261606	773.263	3.3995	-7.33135	0.0245772	762.064	12.895	-9.70463	0.503004	773.702	11.1226	-8.82138	0.158486	749.038	4.31539	-5.91551	0.71512	768.051	0.00475396	-10.2189	0.00246865	773.204	3.64812	-10.1479	0.0529656	801.201	0.00989234	-8.18974	0.00299275	822.27	2.64003	-7.52755	0.0287323	852.154	7.30921	-5.51382	0.139696
	26622.4	828.646	12.4563	-5.02622	0.6197	737.335	7.12431	-5.10524	0.65078	770.2	0.0811059	-6.51526	0.538781	756.714	15.8282	-7.48899	0.624017	769.573	9.94112	-7.09201	0.820153	750.779	3.13843	-4.94438	0.568177	760.892	0.0357274	-7.75322	0.00172199	775.694	10.5051	-7.65774	0.0676677	793.107	7.09756	-7.4704	0.00838612	825.897	3.16322	-6.21172	0.557143	855.518	1.7188	-4.08029	0.0337405
	31089.6	831.939	18.1848	-3.96111	0.24479	747.964	2.26712	-4.57247	0.544778	763.842	4.26746	-5.74625	0.366215	755.358	5.73403	-6.09079	0.794464	772.233	0.0215692	-6.50148	0.00196452	747.154	11.9279	-3.62874	0.808444	768.13	0.0163533	-6.13062	0.000912085	771.232	4.44923	-6.5945	0.65145	798.095	5.80069	-4.91111	0.743209	825.121	3.56095	-4.70412	0.524259	868.482	9.6818	-2.97704	0.374985
	36306.3	832.8	24.3747	-2.33466	0.210631	751.104	5.06271	-2.75013	0.368392	774.409	2.46235	-4.66875	0.224138	759.491	2.58537	-5.30906	0.107396	760.558	12.9688	-4.60323	0.108071	756.492	10.106	-3.61383	1.12029	755.029	4.4479	-5.8809	0.34871	776.755	9.18738	-5.47944	1.16484	798.256	0.00754886	-4.32922	0.00350593	834.783	4.90049	-3.55103	0.633098	875.619	2.84138	-1.7081	0.0496577
	42398.5	830.62	11.8773	-2.63914	1.16804	739.453	3.99405	-2.46201	0.855417	781.446	1.35861	-3.64535	0.635417	757.71	10.3113	-4.66444	0.363892	765.47	8.7088	-4.02357	0.0965971	759.251	4.22623	-2.75209	1.0198	758.494	1.36831	-3.9836	0.659376	774.989	0.0475617	-5.11716	0.0051097	804.402	4.86748	-3.35924	0.673127	841.534	8.81212	-2.27761	0.0761215	882.081	2.69097	-0.471431	0.0320551
	49512.9	836.817	3.64054	-2.02815	0.115588	752.534	0.00926239	-1.0889	0.0026748	781.863	6.77134	-3.53969	0.618619	757.641	5.43761	-3.18518	0.712946	767.941	2.4935	-3.62263	0.41258	763.694	4.36256	-1.96976	0.697243	769.725	0.0832771	-3.91927	0.00431444	774.299	0.0170768	-3.6853	0.00309874	806.54	11.0177	-2.65045	0.247352	844.373	2.42471	-1.84263	0.0405364	887.321	2.41464	0.0853607	0.300938
	57821.1	842.297	20.6675	-1.69516	0.109063	751.127	3.05829	-1.23872	0.654519	778.778	10.0699	-2.74625	0.52255	765.306	5.73723	-2.46886	0.178978	770.628	5.71453	-2.5931	0.177064	762.184	10.2217	-1.97757	0.774682	778.598	0.066023	-2.84496	0.00267681	766.613	0.0659248	-2.46416	0.00172208	815.27	7.76344	-2.31379	0.203372	851.813	7.3225	-0.965376	0.175238	907.013	4.8672	0.786245	0.458395
	67523.4	839.117	10.6472	-1.45482	1.13547	764.119	0.00783726	-0.304293	0.00297305	788.187	0.0201019	-1.83458	0.00332764	771.372	4.48442	-2.68012	0.613138	773.039	0.0104682	-1.9653	0.00199725	767.61	6.49817	-1.1993	0.872848	773.04	0.0131781	-1.96337	0.00537446	773.003	0.0411529	-1.96745	0.00465703	816.033	6.79712	-1.49647	0.274768	860.918	3.78238	-1.05819	0.661272	911.969	15.4538	0.957322	0.373478
	78853.7	848.212	21.0556	-1.95237	0.26844	785.476	0.388397	-0.723485	0.224851	787.394	0.158927	-2.33336	0.748333	773.298	10.7369	-2.41428	0.759263	779.993	10.6655	-2.02396	0.64673	777.755	7.01799	-0.872568	1.28627	780.324	10.2792	-1.33096	0.0416875	787.291	0.463586	-1.88808	0.753657	815.584	7.29322	-0.733971	0.0112381	855.511	16.2583	-1.10828	0.00182837	924.563	9.15004	0.851542	0.851769
	92085.3	851.369	11.1469	-2.51285	0.452854	781.544	0.032973	0.0739347	0.00265511	794.156	3.60724	-2.06389	0.621744	772.468	8.40671	-1.93325	0.271095	791.602	0.0412459	-2.50911	0.00410798	779.748	4.34309	-0.931689	0.756869	802.25	0.0175798	-0.705382	0.00565094	802.211	0.0338649	-0.707669	0.00265514	830.912	11.3092	-1.57049	0.321247	866.277	10.0729	-1.06359	0.249658	940.182	3.75407	0.983677	0.504125
	107537	872.371	18.0072	-2.10972	0.976875	798.741	0.143209	-1.26572	0.00152912	809.835	9.19652	-2.85284	1.1189	783.556	0.207956	-0.586225	0.0161671	794.417	15.5112	-1.07409	0.699463	800.413	11.2633	-1.37257	0.491694	783.566	0.0114339	-0.588748	0.0031747	816.343	0.0221083	-2.06213	0.00289376	850.809	20.9961	-1.46147	0.772631	867.968	14.6085	-1.17741	0.533155	953.69	12.8482	0.621457	0.413719
	125582	863.715	23.967	-3.10471	2.29191	786.038	30.8075	-1.81789	1.16957	845.549	0.333991	-3.83652	0.0188011	782.599	0.0340951	-1.74293	0.00224547	803.641	29.7699	-2.44484	0.998645	824.701	29.8	-3.15522	1.00351	782.625	0.00345267	-1.73799	0.00474236	824.683	29.7871	-3.14675	0.997528	860.419	0.00374039	-4.13978	0.00474203	947.903	0.309422	-1.9702	0.0146424	978.527	11.1673	-0.167766	1.51817
	146654	1026.49	97.6115	-1.10089	1.25081	863.585	2.26069	-13.3732	0.00300625	903.276	0.0719594	-11.5168	0.00939054	903.33	0.148062	-11.5267	0.00456535	903.327	0.0719594	-11.5102	0.00939054	905.013	8.08279	-8.37649	4.46564	902.739	0.687513	-11.428	0.134929	903.226	0	-11.5234	0	905.855	3.71815	-8.25298	4.62515	1098.82	0	-2.06113	0	1098.88	0.0875252	-2.05449	0.00939054
	171262	22903.5	30145	-47.1479	0.082945	1582.08	7.18034	-45.6802	1.99278	1463.68	246.422	-32.3285	21.2277	1586.77	2.29441	-47.2799	0.0208257	1587.15	0	-47.0893	0	1585.95	2.62897	-47.1628	0.0746761	1587.98	0.58212	-47.2066	0.082945	1415.32	240.456	-31.242	22.5675	1433.31	219.311	-32.2652	21.2132	1895.02	434.512	-53.2929	8.64915	1774.49	0	-20.5242	0
	200000	1040.94	4.69663	0.00718798	0.0339323	1040.43	3.6022	-59.9715	84.8329	1041.31	1.5347	0.0179643	0.027929	1039.33	1.03301	0.0163877	0.0456402	1037.46	7.02225	29.9785	184.903	1042.26	5.26392	29.9781	112.243	1042.54	1.87961	0.0105091	0.00770915	1040.05	1.64603	0.0391929	0.00940174	1040.56	4.68428	-0.00151039	0.037182	1037.21	6.51745	-59.9769	84.8489	1044.7	4.05905	-5.12389e-05	0.0287803
	0min																							350 Hz	1 kHz	3 kHz	10.5 kHz	31 kHz	108 kHz
	Magnitude (Ω)	Phase	Magnitude (Ω)	Phase	Magnitude (Ω)	Phase	Average Magnitude	StdevMagnitude	Average Phase	Stdev Phase				Time	Frequency	345.895	1024.52	3034.56	10496.4	31089.6	107537		Freq	345.895	1024.52	3034.56	10496.4	31089.6	107537
	15169.6	-59.7289	15748.2	-56.2959	17419.8	-57.7896	16112.5	954.094	-57.9381	1.40544				0	Mag_Avg	4918.37	2057.85	1080.33	851.585	831.939	872.371		Percent Increase	0.340304	0.464929	0.260608	0.0368077	0.0439253	0.0932169
	9004.71	-75.9519	9393.68	-72.3957	10439.8	-74.2074	9612.74	606.014	-74.185	1.45189				0	Mag_Std	296.789	108.699	38.1	8.24173	18.1848	18.0072
	9266.08	-44.9881	9959.8	-37.8631	10541.2	-39.9457	9922.38	521.257	-40.9323	2.99123					Phz_Avg	-52.8668	-52.9199	-34.5731	-12.4325	-3.96111	-2.10972
	6451	-33.9489	9594.62	-41.2984	7454.3	-31.8173	7833.31	1311.06	-35.6882	4.06136					Phz_Std	1.34815	3.32276	1.98151	2.59672	0.24479	0.976875
	5900.71	-38.9817	9594.37	-41.2987	7210.35	-35.1249	7568.48	1529.05	-38.4684	2.54643				15	Mag_Avg	5286.4	2447.21	1148	760.224	747.964	798.741
	5175.31	-54.2343	7212.47	-60.5123	6034.41	-51.2031	6140.73	835.06	-55.3166	3.87672				15	Mag_Std	37.3126	0.0149616	0.0336915	0.0408386	2.26712	0.143209
	4788.82	-52.112	5366.98	-50.0726	5745.98	-52.1122	5300.59	393.567	-51.4322	0.96143					Phz_Avg	-49.4157	-58.1129	-42.6208	-15.5164	-4.57247	-1.26572
	4788.85	-52.1129	5077.22	-51.038	5460.19	-53.118	5108.76	274.98	-52.0896	0.849317					Phz_Std	0.276077	0.000267942	0.00255761	0.000770609	0.544778	0.00152912
	4502.51	-53.3331	5077.05	-51.0326	5175.53	-54.2346	4918.37	296.789	-52.8668	1.34815				30	Mag_Avg	5631.23	2559.65	1203.74	810.117	763.842	809.835
	4218.4	-54.7199	4788.8	-52.1179	5175.45	-54.239	4727.55	393.109	-53.6923	1.13042				30	Mag_Std	0.249053	21.2125	31.2703	10.1363	4.26746	9.19652
	2970.68	-53.9671	4502.6	-53.3377	4788.39	-52.1139	4087.22	798.092	-53.1396	0.769455					Phz_Avg	-50.2216	-55.2785	-43.3038	-18.2351	-5.74625	-2.85284
	2762.38	-55.2996	3246.6	-56.5184	3246.57	-56.5191	3085.18	228.258	-56.1124	0.574704					Phz_Std	0.000116887	0.396814	0.965343	1.03131	0.366215	1.1189
	2762.62	-55.3015	2970.66	-53.9692	3246.89	-56.5209	2993.39	198.355	-55.2639	1.04207				45	Mag_Avg	5769.45	2669.52	1219.41	805.803	755.358	783.556
	2387.68	-59.0335	2762.43	-55.3022	2970.45	-53.9699	2706.85	241.136	-56.1018	2.14315				45	Mag_Std	48.7049	21.7125	26.4515	3.33341	5.73403	0.207956
	2109.42	-52.696	2275.21	-51.6544	2319.6	-55.7623	2234.74	90.4516	-53.3709	1.74362	z				Phz_Avg	-48.7282	-56.0313	-42.9053	-18.4185	-6.09079	-0.586225
	1906.62	-48.9662	2109.62	-52.6973	2157.32	-57.0961	2057.85	108.699	-52.9199	3.32276					Phz_Std	0.105841	0.427365	0.171883	0.832803	0.794464	0.0161671
	1693.12	-43.9963	2109.55	-52.6981	1873.18	-47.7284	1891.95	170.523	-48.141	3.56445				60	Mag_Avg	5788.58	2695.1	1251.24	817.534	772.233	794.417
	1563.22	-50.1129	1700.95	-49.2705	1729.48	-53.8441	1664.55	72.5916	-51.0758	1.98748				60	Mag_Std	46.1571	19.1431	25.612	12.975	0.0215692	15.5112
	1419.39	-45.8513	1701.08	-49.2768	1570.32	-49.5828	1563.6	115.096	-48.237	1.69155					Phz_Avg	-47.5153	-56.0433	-43.2168	-19.4137	-6.50148	-1.07409
	1402.23	-40.7423	1419.37	-45.8534	1544.46	-45.0107	1455.36	63.3949	-43.8688	2.23736					Phz_Std	0.0993056	0.428662	0.161027	0.656076	0.00196452	0.699463
	1278.56	-37.2164	1294.3	-42.3252	1408.25	-41.4853	1327.04	57.7848	-40.3423	2.2368				75	Mag_Avg	4856.5	2252.83	1117.47	780.49	747.154	800.413
	1171.66	-34.2719	1128.78	-44.0126	1290.43	-38.535	1196.96	68.3717	-38.9398	3.98689				75	Mag_Std	400.768	125.144	56.839	21.9115	11.9279	11.2633
	1079.01	-31.7819	1034.34	-36.1838	1127.64	-35.7536	1080.33	38.1	-34.5731	1.98151					Phz_Avg	-45.9913	-52.9109	-38.8918	-16.7681	-3.62874	-1.37257
	998.301	-29.6745	1088.43	-29.2413	1088.38	-29.2368	1058.37	42.4754	-29.3842	0.205309					Phz_Std	0.370887	1.41111	1.8517	1.43709	0.808444	0.491694
	927.954	-27.8565	1011.66	-27.4262	1022.06	-32.1258	987.225	42.1259	-29.1362	2.12129				90	Mag_Avg	6137.3	2845.35	1324.94	830.904	768.13	783.566
	944.25	-25.8482	944.295	-25.8529	944.257	-25.8487	944.267	0.0198743	-25.8499	0.00211881				90	Mag_Std	0.304525	20.3651	29.5514	0.00476708	0.0163533	0.0114339
	903.277	-20.7711	884.671	-24.48	893.79	-29.1796	893.913	7.59629	-24.8102	3.44069					Phz_Avg	-48.459	-56.7551	-44.726	-21.5986	-6.13062	-0.588748
	874.888	-15.0933	925.47	-23.7531	871.159	-22.8582	890.506	24.7702	-20.5682	3.88852					Phz_Std	0.000131273	0.428082	0.750638	0.00086199	0.000912085	0.0031747
	839.539	-15.5502	832.466	-18.8483	895.003	-18.2303	855.669	27.9626	-17.543	1.43151				105	Mag_Avg	6290.56	2919.34	1359.15	823.408	771.232	816.343
	867.897	-15.3882	867.793	-15.3885	822.339	-15.2246	852.676	21.4519	-15.3338	0.0771947				105	Mag_Std	68.8268	0.025041	0.0381818	12.5035	4.44923	0.0221083
	844.264	-9.36598	847.391	-12.216	863.1	-15.7156	851.585	8.24173	-12.4325	2.59672					Phz_Avg	-48.1089	-56.5067	-45.4599	-21.4437	-6.5945	-2.06213
	818.185	-8.57633	789.869	-11.6661	789.87	-11.6675	799.308	13.3481	-10.6367	1.45688					Phz_Std	0.14832	0.000374113	0.00440652	0.580034	0.65145	0.00289376
	857.291	-9.57732	857.245	-9.57293	824.068	-10.3795	846.201	15.6507	-9.84326	0.37921				120	Mag_Avg	6494.01	2896.65	1319.76	850.926	798.095	850.809
	850.315	-7.13066	821.825	-8.31552	779.964	-7.5662	817.368	28.893	-7.67079	0.48934				120	Mag_Std	147.238	33.5775	12.8422	0.00905467	5.80069	20.9961
	842.585	-2.61599	821.782	-4.08717	830.253	-7.19823	831.54	8.54142	-4.6338	1.91021					Phz_Avg	-47.1887	-57.7991	-45.2646	-19.1802	-4.91111	-1.46147
	847.121	-4.83974	810.206	-5.50296	810.204	-5.50378	822.511	17.4023	-5.28216	0.312837					Phz_Std	0.378478	0.385327	0.775034	0.000241067	0.743209	0.772631
	845.604	-4.15104	816.035	-5.50367	824.3	-5.42396	828.646	12.4563	-5.02622	0.6197				135	Mag_Avg	6570.67	2968.22	1346.74	854.929	825.121	867.968
	854.397	-3.65873	831.563	-3.96631	809.858	-4.25828	831.939	18.1848	-3.96111	0.24479				135	Mag_Std	50.0283	19.956	0.0653238	7.81086	3.56095	14.6085
	863.016	-2.59425	832.062	-2.33138	803.324	-2.07835	832.8	24.3747	-2.33466	0.210631					Phz_Avg	-48.4949	-55.6977	-46.0107	-19.395	-4.70412	-1.17741
	846.466	-3.70703	827.525	-3.19661	817.871	-1.01379	830.62	11.8773	-2.63914	1.16804					Phz_Std	0.461684	0.330135	0.00119233	0.764859	0.524259	0.533155
	831.668	-1.86468	839.391	-2.10906	839.391	-2.11069	836.817	3.64054	-2.02815	0.115588				150	Mag_Avg	6592.11	3014.61	1361.87	882.93	868.482	953.69
	871.525	-1.8494	827.777	-1.61764	827.59	-1.61845	842.297	20.6675	-1.69516	0.109063				150	Mag_Std	143.952	46.3589	10.0119	7.00562	9.6818	12.8482
	850.287	-2.64531	824.787	-1.79286	842.276	0.073697	839.117	10.6472	-1.45482	1.13547					Phz_Avg	-47.2364	-57.2213	-45.3179	-17.6055	-2.97704	0.621457
	877.989	-2.332	833.328	-1.76103	833.319	-1.76408	848.212	21.0556	-1.95237	0.26844					Phz_Std	0.532128	0.24104	0.661771	0.579141	0.374985	0.413719
	867.133	-3.15327	843.492	-2.18885	843.482	-2.19643	851.369	11.1469	-2.51285	0.452854
	846.908	-0.728214	885.468	-2.80249	884.736	-2.79846	872.371	18.0072	-2.10972	0.976875
	846.803	-4.72798	846.733	-4.72268	897.609	0.136535	863.715	23.967	-3.10471	2.29191
	1099.2	-2.07081	1091.76	-1.89703	888.515	0.665181	1026.49	97.6115	-1.10089	1.25081
	65535	-47.0893	1588.39	-47.2652	1587.15	-47.0893	22903.5	30145	-47.1479	0.082945
	1047.31	-0.0407161	1039.37	0.0286913	1036.13	0.0335888	1040.94	4.69663	0.00718798	0.0339323
15	Magnitude (Ω)	Phase	Magnitude (Ω)	Phase	Magnitude (Ω)	Phase	Average Magnitude	StdevMagnitude	Average Phase	Stdev Phase
	11305.3	-38.6302	11166.9	-38.8322	11167.1	-38.8268	11213.1	65.1747	-38.7631	0.0939717
	10932.3	-39.9579	10795.1	-40.1775	10932.3	-39.9579	10886.6	64.6814	-40.0311	0.103521
	8914.93	-31.9155	8804.23	-32.1707	8803.2	-32.1708	8840.79	52.4277	-32.0857	0.120353
	8421.63	-40.0807	8314.86	-40.3734	7652.52	-38.3444	8129.67	340.203	-39.5995	0.89553
	7349.14	-41.0664	7253.91	-41.4074	7253.83	-41.4081	7285.63	44.9084	-41.294	0.160903
	6923.01	-43.6396	6922.95	-43.6449	7016.26	-43.2585	6954.07	43.9742	-43.5143	0.180915
	6603.2	-46.0935	6603.82	-46.0933	6603.75	-46.0933	6603.59	0.276037	-46.0934	8.14596e-05
	5685.2	-47.8685	5634.12	-47.0421	5685.04	-47.8625	5668.12	24.039	-47.591	0.388149
	5312.85	-49.2208	5233.64	-49.8062	5312.73	-49.2202	5286.4	37.3126	-49.4157	0.276077
	4922.35	-52.3406	4865.7	-51.4406	4922.86	-52.3403	4903.64	26.8255	-52.0405	0.424166
	4502.19	-53.3387	4502.13	-53.3388	4150.3	-52.1189	4384.87	165.867	-52.9321	0.575022
	3764.04	-53.321	3820.51	-54.3457	3888.56	-53.5037	3824.37	50.9083	-53.7235	0.446272
	3504.52	-54.9477	3504.78	-54.9412	3504.81	-54.9473	3504.7	0.128633	-54.9454	0.00293663
	3189.08	-55.667	3118.54	-60.0657	2900.11	-58.733	3069.24	123.012	-58.1552	1.84165
	2673.58	-58.451	2673.52	-58.4444	2673.58	-58.4503	2673.56	0.0307604	-58.4486	0.00295847
	2447.22	-58.1131	2447.22	-58.1131	2447.19	-58.1125	2447.21	0.0149616	-58.1129	0.000267942
	2074.45	-56.548	2026.44	-54.9384	2074.42	-56.5481	2058.44	22.6249	-56.0115	0.758823
	1920.96	-54.6075	1862.97	-56.0494	1920.92	-54.6078	1901.62	27.3283	-55.0882	0.679648
	1702.96	-53.2304	1660.27	-51.3253	1660.24	-51.3242	1674.49	20.1292	-51.96	0.898308
	1562.01	-50.7802	1521.87	-48.6328	1561.97	-50.7799	1548.62	18.9115	-50.0643	1.01223
	1340.76	-46.9585	1340.74	-46.9587	1340.86	-46.9565	1340.79	0.0516885	-46.9579	0.000998504
	1249.38	-46.0597	1179.87	-45.2637	1179.9	-45.269	1203.05	32.762	-45.5308	0.373971
	1147.95	-42.6236	1148	-42.6174	1148.03	-42.6212	1148	0.0336915	-42.6208	0.00255761
	1059.49	-39.1306	1059.58	-39.1281	1059.52	-39.1222	1059.53	0.0368318	-39.127	0.00355139
	1015.71	-35.58	939.87	-34.0337	1015.69	-35.5807	990.425	35.7478	-35.0648	0.729111
	943.101	-32.2114	943.239	-32.2135	943.159	-32.207	943.167	0.0567001	-32.2106	0.00269155
	904.213	-29.1322	904.205	-29.1336	857.079	-30.5242	888.499	22.2173	-29.5967	0.655839
	866.217	-26.3074	828.636	-26.1948	866.217	-26.3074	853.69	17.7161	-26.2699	0.0530722
	794.303	-21.3355	794.364	-21.3389	794.295	-21.3351	794.321	0.0306299	-21.3365	0.00170629
	815.404	-18.4748	784.538	-18.7385	818.716	-20.745	806.219	15.3902	-19.3194	1.01377
	760.199	-15.5163	760.281	-15.5174	760.191	-15.5155	760.224	0.0408386	-15.5164	0.000770609
	744.537	-13.4231	744.444	-13.4221	744.536	-13.4217	744.506	0.0438366	-13.4223	0.000586572
	757.978	-11.4936	737.354	-12.3222	757.907	-11.4917	751.079	9.70545	-11.7692	0.391062
	769.751	-10.7239	755.982	-9.42625	746.096	-9.0962	757.276	9.70045	-9.74878	0.702548
	742.178	-9.30669	739.043	-7.1707	742.177	-9.3039	741.132	1.47735	-8.59376	1.00626
	737.739	-6.59976	721.283	-6.04738	737.741	-6.60487	732.254	7.75788	-6.41733	0.261606
	742.365	-5.56753	727.26	-4.18491	742.381	-5.5633	737.335	7.12431	-5.10524	0.65078
	749.596	-4.95626	744.758	-3.80204	749.537	-4.95911	747.964	2.26712	-4.57247	0.544778
	754.625	-2.49134	754.744	-2.48794	743.945	-3.27111	751.104	5.06271	-2.75013	0.368392
	742.321	-3.06459	733.805	-1.25227	742.234	-3.06917	739.453	3.99405	-2.46201	0.855417
	752.528	-1.09217	752.527	-1.08891	752.547	-1.08562	752.534	0.00926239	-1.0889	0.0026748
	753.282	-1.69823	746.802	-0.3131	753.297	-1.70483	751.127	3.05829	-1.23872	0.654519
	764.108	-0.308295	764.121	-0.301176	764.127	-0.303409	764.119	0.00783726	-0.304293	0.00297305
	786.025	-0.405497	785.201	-0.882479	785.201	-0.882479	785.476	0.388397	-0.723485	0.224851
	781.521	0.0720572	781.521	0.0720572	781.591	0.0776896	781.544	0.032973	0.0739347	0.00265511
	798.942	-1.2639	798.62	-1.26764	798.66	-1.2656	798.741	0.143209	-1.26572	0.00152912
	764.544	-1.00976	829.605	-3.47176	763.964	-0.97214	786.038	30.8075	-1.81789	1.16957
	866.782	-13.3774	861.986	-13.3711	861.986	-13.3711	863.585	2.26069	-13.3732	0.00300625
	1571.92	-42.8619	1587.15	-47.0893	1587.15	-47.0893	1582.08	7.18034	-45.6802	1.99278
	1045.51	-0.0107449	1038.23	0.0395267	1037.55	-179.943	1040.43	3.6022	-59.9715	84.8329
30\	Magnitude (Ω)	Phase	Magnitude (Ω)	Phase	Magnitude (Ω)	Phase	Average Magnitude	StdevMagnitude	Average Phase	Stdev Phase
	11352.3	-36.3552	9979.67	-38.4102	11328.8	-35.8083	10886.9	641.599	-36.8579	1.12011
	10107.5	-35.1288	10107.5	-35.1288	9736.76	-39.8924	9983.95	174.787	-36.7167	2.24561
	9458.21	-31.109	9328.97	-36.2315	9303.18	-35.6806	9363.45	67.8241	-34.3404	2.29595
	8354.1	-36.4845	8354	-36.4852	8327.45	-35.9199	8345.19	12.5392	-36.2965	0.266348
	8144.38	-39.5503	8113.48	-38.9817	8113.48	-38.981	8123.78	14.5677	-39.171	0.268218
	7263.56	-40.5382	7062.19	-43.8955	7062.17	-43.8895	7129.31	94.9347	-42.7744	1.58122
	6697.23	-46.6898	6767.92	-46.4084	6930.67	-42.4736	6798.61	97.7413	-45.1906	1.92464
	6014.58	-48.0848	6140.88	-44.3824	6014.51	-48.0842	6056.66	59.5536	-46.8505	1.74517
	5630.88	-50.2218	5631.41	-50.2215	5631.41	-50.2215	5631.23	0.249053	-50.2216	0.000116887
	4942.43	-51.4517	4942.32	-51.4511	5000.42	-51.0198	4961.72	27.3638	-51.3075	0.203465
	4617.18	-53.0643	4560.03	-53.564	4617.21	-53.0704	4598.14	26.9511	-53.2329	0.234149
	4240.37	-55.4868	4051.76	-53.8502	4051.76	-53.8502	4114.63	88.9107	-54.3957	0.771513
	3713.56	-55.2266	3713.9	-55.2255	3713.86	-55.2256	3713.77	0.152973	-55.2259	0.000514766
	3243.33	-55.2165	3243.25	-55.2166	3187.89	-58.2671	3224.82	26.1136	-56.2334	1.43805
	2935.42	-55.4248	2776.97	-56.256	2866.54	-54.7311	2859.65	64.8712	-55.4706	0.623351
	2574.54	-54.9986	2529.66	-55.8396	2574.77	-54.9972	2559.65	21.2125	-55.2785	0.396814
	2206.65	-55.6591	2248.91	-54.7324	2248.9	-54.7318	2234.82	19.9169	-55.0411	0.436974
	2014.09	-54.1471	2049.81	-55.3532	2092.31	-54.3566	2052.07	31.9722	-54.6189	0.526209
	1812.04	-51.9199	1804.23	-54.2815	1844.8	-53.2201	1820.36	17.5757	-53.1405	0.965786
	1588.59	-50.6378	1588.56	-50.6382	1588.58	-50.638	1588.58	0.0144023	-50.638	0.000133932
	1465.14	-47.1917	1426.37	-48.3689	1452.13	-49.6905	1447.88	16.1098	-48.417	1.0207
	1310.67	-44.7075	1328.63	-46.3551	1310.69	-44.7073	1316.66	8.46192	-45.2566	0.776747
	1170.46	-41.9586	1245.6	-44.1783	1195.16	-43.7743	1203.74	31.2703	-43.3038	0.965343
	1115.19	-38.9204	1139.58	-40.8515	1094.78	-40.5659	1116.52	18.3125	-40.1126	0.851076
	1038.8	-37.6398	1075.55	-36.3761	1034.44	-36.2	1049.6	18.4401	-36.7386	0.641267
	942.784	-33.1357	978.985	-33.2166	977.742	-31.9126	966.504	16.7802	-32.755	0.596562
	923.336	-28.8729	923.328	-28.8733	943.454	-29.8074	930.04	9.48574	-29.1845	0.440442
	876.527	-27.0974	888.2	-24.8006	908.874	-25.8742	891.2	13.3752	-25.924	0.938329
	841.949	-23.4684	841.988	-23.4627	845.447	-22.487	843.128	1.63992	-23.1394	0.46128
	820.274	-20.4236	825.544	-22.1856	824.033	-19.5372	823.284	2.21579	-20.7155	1.10072
	795.983	-17.7846	819.257	-17.259	815.111	-19.6617	810.117	10.1363	-18.2351	1.03131
	811.913	-15.4182	811.985	-15.4186	782.392	-14.6667	802.097	13.9334	-15.1678	0.354342
	805.435	-12.5581	805.412	-12.5579	776.576	-12.1565	795.808	13.599	-12.4242	0.189283
	782.22	-12.5501	782.224	-12.548	783.965	-9.92397	782.803	0.821795	-11.674	1.23746
	789.923	-7.94376	780.024	-9.06072	787.797	-9.10101	785.915	4.25453	-8.70183	0.536288
	770.865	-7.34878	770.854	-7.34867	778.071	-7.29659	773.263	3.3995	-7.33135	0.0245772
	770.264	-6.8965	770.249	-6.89598	770.085	-5.75331	770.2	0.0811059	-6.51526	0.538781
	766.839	-5.48931	766.88	-5.48529	757.807	-6.26415	763.842	4.26746	-5.74625	0.366215
	776.157	-4.82613	776.142	-4.82835	770.926	-4.35178	774.409	2.46235	-4.66875	0.224138
	780.563	-3.19816	780.41	-3.19393	783.365	-4.54396	781.446	1.35861	-3.64535	0.635417
	772.854	-4.25499	789.179	-3.61825	783.555	-2.74581	781.863	6.77134	-3.53969	0.618619
	765.006	-2.85975	788.802	-2.0571	782.528	-3.32189	778.778	10.0699	-2.74625	0.52255
	788.158	-1.83789	788.2	-1.83582	788.201	-1.83003	788.187	0.0201019	-1.83458	0.00332764
	787.515	-1.80116	787.497	-1.80727	787.169	-3.39166	787.394	0.158927	-2.33336	0.748333
	791.641	-2.50071	791.57	-2.50634	799.257	-1.18461	794.156	3.60724	-2.06389	0.621744
	816.353	-2.06307	816.324	-2.06024	796.83	-4.4352	809.835	9.19652	-2.85284	1.1189
	845.82	-3.85237	845.079	-3.8101	845.75	-3.84708	845.549	0.333991	-3.83652	0.0188011
	903.378	-11.5035	903.226	-11.5234	903.226	-11.5234	903.276	0.0719594	-11.5168	0.00939054
	1587.15	-47.0893	1119.72	-2.30939	1684.17	-47.5868	1463.68	246.422	-32.3285	21.2277
	1043.23	-0.014141	1041.23	0.0140924	1039.48	0.0539413	1041.31	1.5347	0.0179643	0.027929
45	Magnitude (Ω)	Phase	Magnitude (Ω)	Phase	Magnitude (Ω)	Phase	Average Magnitude	StdevMagnitude	Average Phase	Stdev Phase
	10623.6	-35.034	10524.8	-35.1543	11376.3	-36.8999	10841.6	380.265	-35.6961	0.852677
	10352.6	-35.9619	10279.9	-36.6488	10156	-36.242	10262.8	81.162	-36.2842	0.282027
	8963.91	-31.21	9632.01	-32.5973	9512.24	-32.2188	9369.39	290.856	-32.0087	0.585527
	8519.1	-37.9607	8490.62	-37.4124	8408.94	-37.6031	8472.89	46.689	-37.6587	0.227303
	8208.09	-40.674	8207.91	-40.6754	8095.46	-40.3405	8170.48	53.0538	-40.5633	0.157516
	7328.77	-41.69	7880.56	-43.0229	7801.24	-43.2863	7670.19	243.582	-42.6664	0.698745
	6965.9	-44.5408	6966.55	-44.5406	6857.57	-44.2549	6930.01	51.2181	-44.4454	0.134763
	6186.55	-46.5399	6582.07	-47.1018	6581.97	-47.0958	6450.2	186.426	-46.9125	0.26348
	5803.62	-48.8035	5804.16	-48.8026	5700.57	-48.5785	5769.45	48.7049	-48.7282	0.105841
	5388.58	-50.7343	5388.52	-50.7343	5327.04	-51.194	5368.05	28.9975	-50.8876	0.216717
	4713.18	-52.6512	4670.42	-51.9688	4934.75	-52.2871	4772.78	115.85	-52.3024	0.27883
	4350.21	-54.0199	4306.1	-53.2937	4251.23	-53.882	4302.51	40.4888	-53.7319	0.314937
	3756.17	-54.7437	3713.36	-53.9691	3944.93	-54.865	3804.82	100.6	-54.5259	0.396824
	3425.71	-55.1152	3425.67	-55.1152	3376.04	-55.8536	3409.14	23.4035	-55.3613	0.348109
	2923.4	-54.7721	2923.4	-54.7721	3095.67	-55.5678	2980.82	81.2058	-55.0374	0.375107
	2700.23	-55.427	2654.17	-56.3335	2654.17	-56.3335	2669.52	21.7125	-56.0313	0.427365
	2303.67	-56.4892	2306.71	-54.408	2389.25	-56.1215	2333.21	39.6466	-55.6729	0.906918
	2095.55	-55.2405	2095.53	-55.2406	2095.53	-55.2413	2095.54	0.0102855	-55.2408	0.00033817
	1836.23	-51.929	1873.09	-53.2452	1793.69	-53.0835	1834.34	32.4406	-52.7526	0.58608
	1597.39	-50.8809	1677.96	-51.4592	1677.98	-51.459	1651.11	37.9843	-51.2664	0.272549
	1488.64	-49.021	1521.94	-50.6165	1488.63	-49.0212	1499.74	15.6992	-49.5529	0.752107
	1348.77	-48.1115	1348.69	-48.1057	1381.86	-46.8705	1359.77	15.6178	-47.6959	0.583653
	1200.66	-42.7847	1200.75	-42.7828	1256.82	-43.1484	1219.41	26.4515	-42.9053	0.171883
	1132.29	-42.1766	1132.43	-42.1798	1132.41	-42.1795	1132.38	0.0614179	-42.1786	0.00146421
	1063.11	-37.2878	1063.1	-37.2881	1063.1	-37.2881	1063.1	0.00494883	-37.288	0.000163642
	995.597	-34.883	995.588	-34.8834	995.578	-34.8838	995.588	0.00759985	-34.8834	0.000327042
	959.146	-30.1311	958.372	-32.4212	958.379	-32.4217	958.632	0.36309	-31.658	1.07969
	887.593	-28.0234	887.593	-28.0234	921.697	-27.9418	898.961	16.0768	-27.9962	0.0384613
	851.729	-24.0459	851.726	-24.045	854.429	-26.0743	852.628	1.27352	-24.7217	0.956404
	834.481	-22.6097	834.472	-22.6094	834.485	-22.609	834.479	0.00539746	-22.6094	0.000261366
	803.453	-17.829	803.44	-17.8302	810.518	-19.5962	805.803	3.33341	-18.4185	0.832803
	787.193	-15.7099	787.183	-15.7099	787.193	-15.7106	787.19	0.00466776	-15.7101	0.000321693
	765.357	-13.6942	765.339	-13.6947	776.288	-15.0573	768.995	5.15737	-14.1488	0.642469
	763.526	-12.331	763.496	-12.3317	776.677	-13.4424	767.899	6.20657	-12.7017	0.523762
	763.574	-8.92272	752.203	-10.7205	763.642	-8.92498	759.806	5.3764	-9.52273	0.846949
	774.004	-9.02376	768.032	-10.2235	744.157	-9.86668	762.064	12.895	-9.70463	0.503004
	738.744	-7.90226	777.258	-6.60708	754.141	-7.95763	756.714	15.8282	-7.48899	0.624017
	763.044	-6.44595	749.276	-6.83633	753.756	-4.99008	755.358	5.73403	-6.09079	0.794464
	761.334	-5.38333	761.304	-5.38666	755.835	-5.15719	759.491	2.58537	-5.30906	0.107396
	772.292	-4.14982	750.418	-4.92267	750.419	-4.92082	757.71	10.3113	-4.66444	0.363892
	761.507	-2.6802	761.464	-2.68191	749.951	-4.19344	757.641	5.43761	-3.18518	0.712946
	761.172	-2.3421	761.326	-2.3425	773.419	-2.72197	765.306	5.73723	-2.46886	0.178978
	774.552	-3.11413	774.534	-3.11322	765.03	-1.81301	771.372	4.48442	-2.68012	0.613138
	781.383	-1.34085	780.387	-2.97412	758.125	-2.92787	773.298	10.7369	-2.41428	0.759263
	766.537	-1.73936	766.511	-1.74376	784.357	-2.31663	772.468	8.40671	-1.93325	0.271095
	783.798	-0.602312	783.581	-0.592252	783.29	-0.564111	783.556	0.207956	-0.586225	0.0161671
	782.623	-1.74134	782.55	-1.74611	782.623	-1.74134	782.599	0.0340951	-1.74293	0.00224547
	903.54	-11.5331	903.226	-11.5234	903.226	-11.5234	903.33	0.148062	-11.5267	0.00456535
	1588.39	-47.2652	1588.39	-47.2652	1583.52	-47.3094	1586.77	2.29441	-47.2799	0.0208257
	1038.28	-0.0475768	1040.74	0.0408898	1038.98	0.0558501	1039.33	1.03301	0.0163877	0.0456402
60min	Magnitude (Ω)	Phase	Magnitude (Ω)	Phase	Magnitude (Ω)	Phase	Average Magnitude	StdevMagnitude	Average Phase	Stdev Phase
	11459.7	-35.0853	11140.3	-34.9437	11140.3	-34.9377	11246.8	150.569	-34.9889	0.0682069
	10228.6	-34.768	10894	-36.3431	10894	-36.3438	10672.2	313.671	-35.8183	0.742674
	9605.59	-31.1271	9410.83	-30.9296	9411.82	-30.9295	9476.08	91.5786	-30.9954	0.0931551
	8506.11	-36.3819	8983.66	-38.0786	8327.97	-36.2262	8605.92	276.829	-36.8955	0.838939
	8244.72	-39.4129	8139.99	-39.1047	8065.61	-39.3185	8150.11	73.471	-39.2787	0.128904
	7867.22	-41.8245	7760.63	-41.5342	7507.18	-45.7172	7711.68	151.008	-43.0253	1.90716
	7010.34	-43.3259	6909.14	-43.0545	6842.48	-43.3401	6920.65	69.0095	-43.2402	0.131428
	6688.47	-46.2355	6521	-46.3316	6483.32	-45.7667	6564.26	89.1658	-46.1112	0.246795
	5853.85	-47.6558	5755.94	-47.4451	5755.94	-47.4451	5788.58	46.1571	-47.5153	0.0993056
	5503.52	-50.0363	5405.49	-49.8552	5405.42	-49.8546	5438.14	46.2313	-49.9154	0.085489
	5064.79	-52.5852	4966.19	-52.4454	4674.63	-51.5502	4901.87	165.649	-52.1936	0.458514
	4374.37	-53.5033	4332.48	-52.8275	4332.48	-52.8275	4346.45	19.7465	-53.0528	0.318581
	4036.41	-55.0419	3942.95	-54.9472	3942.54	-54.9484	3973.97	44.1522	-54.9791	0.0443433
	3453.11	-55.302	3411.5	-54.5225	3362.21	-57.6716	3408.94	37.1533	-55.832	1.33912
	3141.91	-55.8208	3142.21	-55.8202	3099.98	-54.9698	3128.03	19.8354	-55.5369	0.401042
	2722.18	-56.6495	2681.54	-55.7402	2681.6	-55.7401	2695.1	19.1431	-56.0433	0.428662
	2514.11	-55.6215	2430.34	-55.5553	2308.05	-54.9156	2417.5	84.6088	-55.3641	0.318323
	2149.07	-54.7765	2149.02	-54.7699	2111.15	-53.6513	2136.42	17.8621	-54.3992	0.528874
	1858.51	-52.8158	1858.68	-52.8153	1858.68	-52.8153	1858.62	0.0825764	-52.8155	0.000242766
	1707.41	-52.5079	1707.52	-52.5069	1672.79	-51.1268	1695.91	16.3448	-52.0472	0.650801
	1523.98	-50.3603	1523.96	-50.3605	1523.97	-50.3611	1523.97	0.00706346	-50.3607	0.000351656
	1420.33	-48.4957	1357.93	-48.0214	1357.87	-48.0165	1378.71	29.4311	-48.1779	0.224776
	1269.38	-43.3338	1269.32	-43.3276	1215.02	-42.9891	1251.24	25.612	-43.2168	0.161027
	1149.47	-42.4599	1149.56	-42.4568	1149.44	-42.4614	1149.49	0.0509925	-42.4594	0.00189396
	1081.68	-37.8325	1081.77	-37.8293	1081.76	-37.8306	1081.74	0.0430362	-37.8308	0.00131274
	1018.09	-33.3052	980.994	-34.6129	1018.17	-33.3019	1005.75	17.5055	-33.74	0.617223
	944.004	-32.3372	943.995	-32.3377	922.248	-30.1316	936.749	10.254	-31.6022	1.03987
	942.815	-28.9179	908.515	-30.23	942.959	-28.9181	931.43	16.2035	-29.3553	0.618503
	904.809	-24.9443	842.146	-26.4637	873.992	-25.1499	873.649	25.583	-25.5193	0.673042
	851.938	-21.8268	822.384	-23.1869	852.02	-21.8297	842.114	13.9511	-22.2812	0.64049
	826.708	-18.9501	799.185	-20.3415	826.71	-18.9495	817.534	12.975	-19.4137	0.656076
	777.488	-16.6417	798.346	-15.9674	801.583	-15.2004	792.472	10.6778	-15.9365	0.588841
	786.904	-15.2424	786.927	-15.2473	775.536	-13.9199	783.122	5.36475	-14.8032	0.624556
	773.007	-12.4555	773.005	-12.4565	772.987	-12.4585	772.999	0.00901228	-12.4568	0.00123136
	772.006	-9.00361	772.005	-9.00082	771.932	-8.99749	771.981	0.0342995	-9.00064	0.00250233
	781.572	-8.9335	757.972	-8.59725	781.561	-8.93339	773.702	11.1226	-8.82138	0.158486
	783.571	-6.43903	761.443	-6.58833	763.704	-8.24867	769.573	9.94112	-7.09201	0.820153
	772.221	-6.50165	772.215	-6.50379	772.264	-6.49899	772.233	0.0215692	-6.50148	0.00196452
	778.899	-4.45048	751.417	-4.67517	751.358	-4.68404	760.558	12.9688	-4.60323	0.108071
	777.786	-4.15986	759.302	-3.96342	759.321	-3.94742	765.47	8.7088	-4.02357	0.0965971
	769.604	-3.91466	769.803	-3.91409	764.417	-3.03916	767.941	2.4935	-3.62263	0.41258
	778.709	-2.84349	766.503	-2.46514	766.672	-2.47068	770.628	5.71453	-2.5931	0.177064
	773.049	-1.96516	773.044	-1.96293	773.025	-1.96781	773.039	0.0104682	-1.9653	0.00199725
	764.91	-2.90059	787.605	-1.35975	787.463	-1.81153	779.993	10.6655	-2.02396	0.64673
	791.658	-2.50388	791.587	-2.50952	791.56	-2.51392	791.602	0.0412459	-2.50911	0.00410798
	816.353	-2.06307	783.329	-0.562075	783.57	-0.597114	794.417	15.5112	-1.07409	0.699463
	845.742	-3.85714	782.558	-1.73605	782.623	-1.74134	803.641	29.7699	-2.44484	0.998645
	903.378	-11.5035	903.378	-11.5035	903.226	-11.5234	903.327	0.0719594	-11.5102	0.00939054
	1587.15	-47.0893	1587.15	-47.0893	1587.15	-47.0893	1587.15	0	-47.0893	0
	1035.76	-0.0375656	1046.78	269.949	1029.84	-179.976	1037.46	7.02225	29.9785	184.903
75min	Magnitude (Ω)	Phase	Magnitude (Ω)	Phase	Magnitude (Ω)	Phase	Average Magnitude	StdevMagnitude	Average Phase	Stdev Phase
	8086.78	-31.279	8763.99	-31.6372	8581.25	-31.8892	8477.34	286.07	-31.6018	0.250348
	7247.58	-30.8045	8531.29	-33.2476	9028.46	-33.7203	8269.11	750.305	-32.5908	1.27777
	6914.19	-32.5794	7386.35	-28.4049	8548.67	-30.2136	7616.4	686.815	-30.3993	1.70927
	6285.93	-33.2892	7083.82	-34.9107	7692.69	-35.339	7020.81	576.035	-34.513	0.882828
	6048.86	-35.4943	6831.66	-37.019	7395.17	-38.0863	6758.57	552.052	-36.8665	1.06365
	5368.54	-36.4422	5797.35	-41.982	6617.76	-39.3026	5927.88	518.277	-39.2423	2.26201
	5069.59	-42.543	5498.77	-43.7058	6271.68	-42.1918	5613.35	497.394	-42.8136	0.647008
	4602.78	-44.2705	5316.91	-42.5015	5602.35	-43.4151	5174.01	420.397	-43.3957	0.722296
	4314.94	-46.2293	4982.52	-45.4675	5272.04	-46.277	4856.5	400.768	-45.9913	0.370887
	4122.69	-48.7758	4742.28	-47.2	4591.14	-47.2603	4485.37	263.769	-47.7453	0.729063
	3554.84	-50.0738	4095.27	-48.4919	4279.51	-48.9505	3976.54	307.524	-49.1721	0.664535
	3316.75	-51.5513	3524.85	-52.8541	3701.62	-50.6858	3514.41	157.297	-51.6971	0.891201
	2922.8	-52.3912	3254.01	-53.6901	3378.24	-54.7134	3185.01	192.224	-53.5982	0.950277
	2712.16	-52.6382	3070.03	-54.8676	2948.74	-54.8907	2910.31	148.606	-54.1322	1.05643
	2378.91	-52.1488	2656.78	-55.1622	2694.51	-56.1252	2576.73	140.73	-54.4788	1.69377
	2076.56	-51.7852	2327.28	-54.9008	2354.65	-52.0467	2252.83	125.144	-52.9109	1.41111
	1928.21	-51.2229	2135.45	-53.4053	2127.96	-55.5102	2063.87	95.9789	-53.3795	1.75037
	1699.79	-49.9242	1811.88	-51.9143	1899.02	-51.739	1803.56	81.5484	-51.1925	0.899675
	1491.03	-48.5677	1635.39	-49.4542	1667.76	-50.8248	1598.06	76.8274	-49.6156	0.928477
	1338.34	-45.9663	1487.76	-48.7159	1563.6	-49.1648	1463.23	93.5851	-47.949	1.41389
	1232.45	-42.5906	1310.63	-44.7079	1396.79	-46.7913	1313.29	67.1179	-44.6966	1.71491
	1147.02	-40.0651	1245.61	-44.1699	1300.5	-44.6155	1231.04	63.4973	-42.9501	2.04815
	1049.04	-36.6145	1115.17	-38.9107	1188.21	-41.1501	1117.47	56.839	-38.8918	1.8517
	989.14	-34.2596	1049.13	-36.6219	1077.15	-40.1832	1038.47	36.7108	-37.0216	2.43475
	920.742	-33.0853	956.004	-33.2528	1015.71	-35.581	964.151	39.196	-33.973	1.13905
	889.721	-30.9074	922.706	-30.9804	958.071	-31.0651	923.499	27.9091	-30.9843	0.06445
	841.647	-24.6536	890.352	-28.8743	923.328	-28.8743	885.109	33.5517	-27.4674	1.98965
	812.375	-22.8273	857.715	-24.9425	888.203	-24.8025	852.764	31.1539	-24.1908	0.965788
	794.141	-19.7407	823.925	-21.3099	823.849	-21.3067	813.972	14.0222	-20.7858	0.73898
	778.086	-18.7417	807.276	-20.1297	807.212	-20.1279	797.525	13.7453	-19.6664	0.653861
	749.503	-14.7357	795.977	-17.7874	795.992	-17.7811	780.49	21.9115	-16.7681	1.43709
	763.418	-12.9648	772.363	-14.3887	792.216	-13.7184	775.999	12.0344	-13.6906	0.581616
	756.409	-10.6909	767.412	-11.9273	778.391	-13.1965	767.404	8.97379	-11.9382	1.02296
	749.33	-7.79641	761.912	-10.7354	759.878	-11.4142	757.04	5.51462	-9.98199	1.57009
	728.943	-6.84051	765.198	-8.33678	757.134	-8.25226	750.425	15.5428	-7.80985	0.686296
	744.778	-4.90418	754.953	-6.42148	747.383	-6.42087	749.038	4.31539	-5.91551	0.71512
	752.936	-4.14518	753.06	-5.27189	746.341	-5.41607	750.779	3.13843	-4.94438	0.568177
	734.052	-2.55089	762.906	-3.83743	744.504	-4.4979	747.154	11.9279	-3.62874	0.808444
	743.991	-2.17057	768.741	-3.76948	756.743	-4.90145	756.492	10.106	-3.61383	1.12029
	757.812	-1.46539	754.946	-2.83126	764.994	-3.95962	759.251	4.22623	-2.75209	1.0198
	758.336	-1.11863	763.725	-1.96414	769.022	-2.82649	763.694	4.36256	-1.96976	0.697243
	748.047	-0.884212	771.866	-2.58447	766.64	-2.46402	762.184	10.2217	-1.97757	0.774682
	760.183	-0.196063	776.011	-2.32376	766.636	-1.07808	767.61	6.49817	-1.1993	0.872848
	773.368	0.946309	772.238	-1.75957	787.658	-1.80444	777.755	7.01799	-0.872568	1.28627
	781.04	-0.6665	784.303	-0.166212	773.902	-1.96236	779.748	4.34309	-0.931689	0.756869
	792.434	-1.02348	792.462	-1.02631	816.342	-2.06793	800.413	11.2633	-1.37257	0.491694
	782.558	-1.73605	845.734	-3.86719	845.812	-3.86243	824.701	29.8	-3.15522	1.00351
	915.685	-2.06113	896.129	-11.5449	903.226	-11.5234	905.013	8.08279	-8.37649	4.46564
	1582.3	-47.1339	1588.39	-47.2652	1587.15	-47.0893	1585.95	2.62897	-47.1628	0.0746761
	1038.79	0.0461178	1038.29	-90.059	1049.7	179.947	1042.26	5.26392	29.9781	112.243
90	Magnitude (Ω)	Phase	Magnitude (Ω)	Phase	Magnitude (Ω)	Phase	Average Magnitude	StdevMagnitude	Average Phase	Stdev Phase
	11262.5	-35.3226	12182.5	-37.0994	11140.2	-34.9377	11528.4	465.2	-35.7866	0.94154
	10991.3	-36.2104	10894.1	-36.3431	10822.2	-36.9976	10902.5	69.2841	-36.517	0.344095
	9436.99	-31.4424	9352.69	-31.6049	10146.5	-32.8231	9645.39	355.995	-31.9568	0.616165
	9065.11	-37.8944	8954.99	-37.5584	8955.2	-37.5584	8991.77	51.8601	-37.6704	0.15839
	8950.95	-36.0382	8869.16	-36.252	8593.12	-40.8684	8804.41	153.087	-37.7195	2.2283
	7760.71	-41.5335	7760.63	-41.5342	7760.63	-41.5342	7760.66	0.0405113	-41.5339	0.000320091
	7467.9	-43.9363	7396.07	-44.2112	7396.27	-44.2172	7420.08	33.8124	-44.1216	0.13099
	6585.82	-46.0081	7010.22	-46.5915	7010.25	-46.5976	6868.76	200.07	-46.3991	0.276458
	6137.08	-48.459	6137.08	-48.459	6137.73	-48.4588	6137.3	0.304525	-48.459	0.000131273
	5762.68	-50.8689	5763.28	-50.8686	5763.29	-50.8692	5763.08	0.286804	-50.8689	0.000266307
	5022.16	-51.9566	5294.97	-53.4593	4966.15	-52.4393	5094.43	143.637	-52.6184	0.626409
	4647.1	-54.3992	4602.75	-53.7226	4602.75	-53.7226	4617.54	20.9048	-53.9482	0.31896
	4036.36	-55.0419	3993.23	-54.325	3942.54	-54.9484	3990.71	38.3426	-54.7717	0.318224
	3656.55	-56.0978	3612.48	-55.3182	3656.59	-56.0977	3641.87	20.7824	-55.8379	0.367468
	3141.95	-55.8208	3141.88	-55.8209	3141.95	-55.8208	3141.93	0.0337211	-55.8208	7.37289e-05
	2874.15	-57.3605	2830.95	-56.452	2830.96	-56.4527	2845.35	20.3651	-56.7551	0.428082
	2470.9	-56.5601	2609.1	-57.2715	2609.13	-57.2714	2563.04	65.1549	-57.0343	0.335335
	2262.96	-55.4099	2219.9	-56.4502	2219.93	-56.4507	2234.27	20.2911	-56.1036	0.490525
	1989.99	-54.6081	1949.03	-55.7296	1949.03	-55.7296	1962.68	19.3051	-55.3558	0.528668
	1793.55	-53.0866	1793.71	-53.0853	1793.55	-53.0873	1793.6	0.0758178	-53.0864	0.000829958
	1597.31	-50.8859	1556.4	-52.1422	1556.44	-52.1424	1570.05	19.2793	-51.7235	0.592257
	1380.14	-49.7943	1380.31	-49.7982	1446.74	-50.3244	1402.4	31.3548	-49.9723	0.248995
	1359.16	-45.4585	1287.05	-45.0251	1328.6	-43.6944	1324.94	29.5514	-44.726	0.750638
	1200.78	-42.793	1200.72	-42.7882	1200.71	-42.7885	1200.74	0.0278215	-42.7899	0.00220182
	1089.1	-39.3919	1089.11	-39.393	1089.04	-39.3882	1089.09	0.0310832	-39.391	0.00206035
	1019.13	-37.0935	1019.08	-37.0906	1019.07	-37.091	1019.1	0.0276302	-37.0917	0.00127204
	980.987	-34.6274	980.971	-34.6283	958.379	-32.4227	973.446	10.654	-33.8928	1.03953
	921.692	-27.939	921.68	-27.941	921.681	-27.9419	921.685	0.00555655	-27.9406	0.00121908
	874.55	-28.2843	874.577	-28.2814	874.59	-28.2826	874.572	0.0166458	-28.2828	0.00122193
	834.555	-22.6139	834.489	-22.6084	834.557	-22.6117	834.533	0.0317321	-22.6113	0.00227827
	830.904	-21.5974	830.91	-21.5989	830.898	-21.5994	830.904	0.00476708	-21.5986	0.00086199
	807.769	-17.5234	807.755	-17.5192	807.747	-17.5213	807.757	0.00908588	-17.5213	0.00174579
	798.198	-16.6081	798.15	-16.6046	798.143	-16.6055	798.164	0.0245881	-16.6061	0.0014738
	786.406	-13.5297	786.384	-13.5337	763.518	-12.3314	778.769	10.7846	-13.1316	0.565821
	776.299	-10.8921	776.328	-10.8914	776.252	-10.887	776.293	0.0313111	-10.8902	0.00222909
	768.052	-10.2187	768.057	-10.2221	768.045	-10.216	768.051	0.00475396	-10.2189	0.00246865
	760.899	-7.75563	760.845	-7.7523	760.931	-7.75172	760.892	0.0357274	-7.75322	0.00172199
	768.107	-6.13025	768.144	-6.12973	768.139	-6.13187	768.13	0.0163533	-6.13062	0.000912085
	751.898	-6.12358	751.869	-6.13134	761.319	-5.38777	755.029	4.4479	-5.8809	0.34871
	756.561	-4.91609	759.397	-3.52098	759.525	-3.51373	758.494	1.36831	-3.9836	0.659376
	769.609	-3.92465	769.803	-3.91409	769.761	-3.91906	769.725	0.0832771	-3.91927	0.00431444
	778.55	-2.84836	778.552	-2.84182	778.691	-2.8447	778.598	0.066023	-2.84496	0.00267681
	773.057	-1.95581	773.037	-1.96649	773.025	-1.96781	773.04	0.0131781	-1.96337	0.00537446
	787.614	-1.3567	765.787	-1.27215	787.571	-1.36402	780.324	10.2792	-1.33096	0.0416875
	802.263	-0.701386	802.263	-0.701386	802.225	-0.713374	802.25	0.0175798	-0.705382	0.00565094
	783.564	-0.584565	783.553	-0.589427	783.581	-0.592252	783.566	0.0114339	-0.588748	0.0031747
	782.63	-1.73128	782.623	-1.74134	782.623	-1.74134	782.625	0.00345267	-1.73799	0.00474236
	901.767	-11.2372	903.226	-11.5234	903.226	-11.5234	902.739	0.687513	-11.428	0.134929
	1588.39	-47.2652	1588.39	-47.2652	1587.15	-47.0893	1587.98	0.58212	-47.2066	0.082945
	1042.32	0.00486376	1044.95	0.00525435	1040.36	0.0214091	1042.54	1.87961	0.0105091	0.00770915
105	Magnitude (Ω)	Phase	Magnitude (Ω)	Phase	Magnitude (Ω)	Phase	Average Magnitude	StdevMagnitude	Average Phase	Stdev Phase
	11337.8	-34.7052	12614.8	-36.6405	12290.7	-36.9872	12081.1	541.992	-36.111	1.00405
	11089.4	-36.0806	11213.9	-36.4547	10992.2	-36.2103	11098.5	90.7555	-36.2485	0.15508
	9605.59	-31.1271	9689.89	-30.9736	10301.1	-31.9936	9865.53	309.918	-31.3648	0.449009
	9146.65	-37.7141	9227.97	-37.5377	9035.75	-37.3791	9136.79	78.7833	-37.5436	0.136832
	9032.96	-35.8283	9114.78	-35.6223	8752.85	-40.4369	8966.86	154.969	-37.2958	2.22269
	7939.38	-41.5823	8013.16	-41.3441	7832.97	-41.292	7928.5	73.9647	-41.4061	0.126338
	7575.83	-44.1979	7647.21	-43.9245	7467.7	-43.9304	7563.58	73.7953	-44.0176	0.127526
	7119.69	-46.8357	6753.2	-45.9212	7119.55	-46.8418	6997.48	172.729	-46.5329	0.432549
	6303.96	-48.3008	6367.36	-47.9395	6200.37	-48.0865	6290.56	68.8268	-48.1089	0.14832
	5867.81	-51.0496	5928.63	-50.6331	5824.93	-50.4462	5873.79	42.5454	-50.7096	0.252229
	5078.49	-51.4787	5176.84	-51.6405	5355.09	-52.9703	5203.47	114.482	-52.0298	0.668289
	4701.66	-53.8536	4746.12	-54.5143	4701.66	-53.8536	4716.48	20.9575	-54.0738	0.311427
	4086.18	-54.4332	4086.51	-54.4328	4287.71	-55.9382	4153.47	94.9268	-54.9347	0.709563
	3706.05	-55.4119	3750.02	-56.1711	3706.01	-55.4126	3720.69	20.7356	-55.6652	0.357758
	3230.3	-55.887	3230.23	-55.8871	3327.05	-56.6166	3262.53	45.6274	-56.1302	0.343894
	2919.37	-56.5061	2919.3	-56.507	2919.34	-56.5069	2919.34	0.025041	-56.5067	0.000374113
	2514.1	-55.6209	2514.05	-55.6217	2654.41	-56.3333	2560.85	66.1552	-55.8587	0.33566
	2262.96	-55.4099	2303.64	-56.4895	2262.94	-55.41	2276.51	19.1837	-55.7698	0.508896
	1990.01	-54.608	1989.96	-54.6083	1989.96	-54.6083	1989.98	0.0210613	-54.6082	0.000133072
	1831.09	-54.411	1831.24	-54.4104	1793.53	-53.0874	1818.62	17.7414	-53.9696	0.623799
	1597.31	-50.8859	1631.92	-52.3362	1597.3	-50.8861	1608.84	16.3192	-51.3694	0.683608
	1452.2	-50.0964	1420.37	-48.5017	1488.66	-49.0216	1453.74	27.9031	-49.2065	0.664044
	1359.16	-45.46	1359.1	-45.4545	1359.2	-45.4653	1359.15	0.0381818	-45.4599	0.00440652
	1200.76	-42.7933	1200.76	-42.7942	1200.87	-42.7915	1200.8	0.0520224	-42.793	0.00115418
	1128.47	-38.0351	1154.93	-40.0051	1128.4	-38.0317	1137.27	12.4878	-38.6906	0.929448
	1019.07	-37.0901	1057.77	-35.7759	1019.06	-37.0905	1031.97	18.2439	-36.6522	0.619626
	980.995	-34.6279	980.979	-34.6288	980.979	-34.6288	980.984	0.00791237	-34.6285	0.000431584
	908.537	-30.2294	908.523	-30.2305	943.415	-30.149	920.158	16.4453	-30.203	0.0381764
	907.821	-26.9709	907.718	-26.971	874.662	-28.2855	896.734	15.6072	-27.4091	0.619678
	885.849	-23.3641	854.967	-24.7179	834.485	-22.609	858.434	21.1121	-23.5637	0.872437
	833.539	-20.6677	805.791	-22.0619	830.893	-21.6015	823.408	12.5035	-21.4437	0.580034
	786.147	-18.1599	786.12	-18.1629	807.756	-17.5206	793.341	10.193	-17.9478	0.302099
	786.94	-15.2454	786.904	-15.2424	798.14	-16.6048	790.661	5.28827	-15.6975	0.641543
	771.546	-14.4932	786.382	-13.5348	799.948	-14.6469	785.958	11.5989	-14.225	0.492067
	776.301	-10.8903	776.243	-10.8866	776.282	-10.894	776.276	0.0241045	-10.8903	0.00301346
	775.794	-10.1077	775.773	-10.1133	768.044	-10.2228	773.204	3.64812	-10.1479	0.0529656
	783.115	-7.61114	783.13	-7.60867	760.838	-7.75343	775.694	10.5051	-7.65774	0.0676677
	777.524	-7.51579	768.118	-6.13069	768.054	-6.13704	771.232	4.44923	-6.5945	0.65145
	789.178	-5.15975	767.248	-7.0388	773.838	-4.23978	776.755	9.18738	-5.47944	1.16484
	775.037	-5.12298	775.004	-5.11054	774.924	-5.11794	774.989	0.0475617	-5.11716	0.0051097
	774.319	-3.68092	774.277	-3.68752	774.299	-3.68747	774.299	0.0170768	-3.6853	0.00309874
	766.52	-2.4652	766.659	-2.46554	766.661	-2.46173	766.613	0.0659248	-2.46416	0.00172208
	772.947	-1.97386	773.019	-1.96558	773.044	-1.96293	773.003	0.0411529	-1.96745	0.00465703
	787.648	-1.35243	786.636	-2.95391	787.589	-1.35791	787.291	0.463586	-1.88808	0.753657
	802.235	-0.705792	802.163	-0.711424	802.235	-0.705792	802.211	0.0338649	-0.707669	0.00265514
	816.364	-2.05821	816.313	-2.06511	816.353	-2.06307	816.343	0.0221083	-2.06213	0.00289376
	845.75	-3.84708	845.742	-3.85714	782.558	-1.73605	824.683	29.7871	-3.14675	0.997528
	903.226	-11.5234	903.226	-11.5234	903.226	-11.5234	903.226	0	-11.5234	0
	1582.3	-47.1339	1075.28	0.673283	1588.39	-47.2652	1415.32	240.456	-31.242	22.5675
	1039.84	0.0371675	1038.15	0.051586	1042.16	0.0288253	1040.05	1.64603	0.0391929	0.00940174
120	Magnitude (Ω)	Phase	Magnitude (Ω)	Phase	Magnitude (Ω)	Phase	Average Magnitude	StdevMagnitude	Average Phase	Stdev Phase
	11634.5	-34.3704	11398.4	-38.9255	12052.4	-34.4201	11695.1	270.392	-35.9053	2.13568
	11484	-35.5804	11606.6	-35.9478	11803.4	-35.7064	11631.3	131.589	-35.7449	0.152454
	9918.91	-30.0398	10029.1	-30.3854	10307	-30.4417	10085	163.31	-30.289	0.177648
	8809.97	-35.6919	8885.89	-35.5268	9063.65	-35.688	8919.84	106.31	-35.6356	0.0769106
	8588.67	-37.9002	8617.32	-38.3992	8796	-38.5064	8667.33	91.7304	-38.2686	0.264161
	8233.54	-40.6556	8307.12	-40.4409	8518.46	-40.9979	8353.04	120.767	-40.6981	0.229365
	7345.28	-41.9743	7445.58	-42.2395	7613.18	-42.2452	7468.02	110.515	-42.153	0.126369
	6949.07	-44.9941	7014.61	-44.6906	7116.5	-44.9295	7026.73	68.8866	-44.8714	0.130523
	6598.2	-47.4563	6598.04	-47.4564	6285.78	-46.6535	6494.01	147.238	-47.1887	0.378478
	5774.43	-49.0012	5833.36	-48.6137	5872.68	-49.1854	5826.82	40.3774	-48.9334	0.238252
	5250.4	-53.7916	5388.4	-50.8927	5430.62	-51.499	5356.47	76.9583	-52.0611	1.24843
	4622.34	-52.0505	4674.68	-51.5507	4639.11	-55.5066	4645.37	21.8211	-53.0359	1.75891
	4211.95	-56.7028	4212.35	-56.703	4304.03	-56.8231	4242.78	43.3159	-56.743	0.0566373
	3669.53	-57.3018	3669.53	-57.3018	3716.27	-56.679	3685.11	22.0334	-57.0942	0.293599
	3145.58	-57.5118	3189.27	-56.8093	3228.09	-57.5883	3187.65	33.7049	-57.3032	0.350596
	2854.91	-58.0356	2897.91	-57.2557	2937.13	-58.106	2896.65	33.5775	-57.7991	0.385327
	2607.05	-57.7997	2607.03	-57.7998	2557.42	-57.1031	2590.5	23.3902	-57.5675	0.328392
	2243.38	-56.7337	2280.91	-57.7717	2321.88	-56.835	2282.06	32.0561	-57.1135	0.467263
	1988.29	-55.8066	2028.09	-54.8101	2028.11	-54.8099	2014.83	18.7654	-55.1422	0.469814
	1804.3	-54.2836	1804.26	-54.2839	1794.36	-53.8293	1800.97	4.67414	-54.1323	0.214253
	1635.51	-49.4615	1635.47	-49.4613	1667.88	-50.8315	1646.28	15.267	-49.9181	0.645888
	1465.2	-47.1926	1465.18	-47.1928	1465.2	-47.1926	1465.19	0.00748078	-47.1926	0.000104299
	1310.7	-44.7166	1310.67	-44.7165	1337.93	-46.3607	1319.76	12.8422	-45.2646	0.775034
	1195.1	-43.7811	1202.27	-41.449	1195.08	-43.7809	1197.48	3.38357	-43.0036	1.09934
	1131.12	-39.3569	1131.12	-39.3578	1131.11	-39.3573	1131.12	0.00459168	-39.3573	0.000375476
	1034.4	-36.2095	1034.38	-36.2094	1070.22	-35.0291	1046.33	16.8897	-35.816	0.556409
	977.743	-31.9286	977.726	-31.9295	998.399	-33.9441	984.623	9.74142	-32.6007	0.949906
	910.5	-27.8448	930.283	-31.8359	911.021	-29.8213	917.268	9.20562	-29.834	1.62938
	876.442	-24.1257	928.603	-26.8606	928.517	-26.8574	911.187	24.5686	-25.9479	1.28848
	851.539	-24.9321	879.832	-23.7078	879.826	-23.707	870.399	13.3361	-24.1156	0.577352
	850.937	-19.1799	850.925	-19.1804	850.915	-19.1803	850.926	0.00905467	-19.1802	0.000241067
	822.28	-18.3932	822.352	-18.3929	845.073	-17.0806	829.902	10.728	-17.9556	0.618687
	810.484	-14.1245	823.032	-14.7332	823.032	-14.7332	818.849	5.915	-14.5303	0.286944
	806.179	-12.3936	806.17	-12.3941	806.17	-12.3941	806.173	0.0039418	-12.3939	0.000210847
	800.339	-10.3571	800.29	-10.3493	800.301	-10.348	800.31	0.0209501	-10.3515	0.00401902
	801.213	-8.19156	801.201	-8.18553	801.189	-8.19215	801.201	0.00989234	-8.18974	0.00299275
	803.144	-7.48181	788.067	-7.46189	788.109	-7.4675	793.107	7.09756	-7.4704	0.00838612
	789.891	-5.96216	802.195	-4.38733	802.198	-4.38383	798.095	5.80069	-4.91111	0.743209
	798.261	-4.32621	798.245	-4.32731	798.262	-4.33413	798.256	0.00754886	-4.32922	0.00350593
	811.285	-4.31119	800.999	-2.88328	800.921	-2.88326	804.402	4.86748	-3.35924	0.673127
	798.771	-2.47226	798.728	-2.47885	822.121	-3.00024	806.54	11.0177	-2.65045	0.247352
	804.291	-2.0262	820.76	-2.45431	820.758	-2.46085	815.27	7.76344	-2.31379	0.203372
	818.723	-1.3901	806.696	-1.87332	822.681	-1.22598	816.033	6.79712	-1.49647	0.274768
	820.741	-0.741918	820.741	-0.741918	805.27	-0.718078	815.584	7.29322	-0.733971	0.0112381
	814.919	-1.11618	838.895	-1.79984	838.924	-1.79544	830.912	11.3092	-1.57049	0.321247
	824.978	-2.39735	876.406	-1.48193	851.042	-0.505131	850.809	20.9961	-1.46147	0.772631
	860.416	-4.14313	860.416	-4.14313	860.424	-4.13307	860.419	0.00374039	-4.13978	0.00474203
	903.226	-11.5234	903.226	-11.5234	911.113	-1.71203	905.855	3.71815	-8.25298	4.62515
	1588.39	-47.2652	1588.39	-47.2652	1123.16	-2.26522	1433.31	219.311	-32.2652	21.2132
	1040.03	0.046996	1035.11	-0.0433447	1046.55	-0.00818255	1040.56	4.68428	-0.00151039	0.037182
135	Magnitude (Ω)	Phase	Magnitude (Ω)	Phase	Magnitude (Ω)	Phase	Average Magnitude	StdevMagnitude	Average Phase	Stdev Phase
	12229	-33.7494	12307.8	-33.1899	11760.6	-38.0469	12099.1	241.548	-34.9954	2.16981
	11133.1	-33.5417	10939.7	-37.3203	11181.8	-32.4994	11084.9	104.54	-34.4538	2.0711
	10221.5	-34.1033	10470.9	-33.7203	10364.9	-33.3853	10352.4	102.221	-33.7363	0.293341
	9368.69	-35.061	8872.01	-33.1447	9497.38	-34.3014	9246.03	269.638	-34.1691	0.787881
	9067.89	-37.2926	8682.1	-35.6232	9191.69	-36.478	8980.56	217.01	-36.4646	0.681567
	8203.7	-38.5124	8266.43	-42.1045	8170.76	-41.8253	8213.63	39.6802	-40.8141	1.63151
	7883.29	-41.2787	7385.26	-43.3153	7355.77	-42.8275	7541.44	242.025	-42.4738	0.868256
	6950.71	-46.2672	7012.48	-45.9974	7011.9	-45.9976	6991.69	28.9835	-46.0874	0.127122
	6502.87	-49.0748	6622.07	-48.4648	6587.07	-47.9451	6570.67	50.0283	-48.4949	0.461684
	5746.05	-50.3157	5855.72	-49.6219	5800.75	-49.9662	5800.84	44.7728	-49.9679	0.283212
	5331.12	-52.3982	5421.82	-52.5665	5384.58	-52.0002	5379.17	37.2238	-52.3216	0.237456
	4707.97	-53.4047	4757.25	-52.9573	4671.12	-52.8006	4712.11	35.2862	-53.0542	0.255996
	4340.72	-55.0459	4388.55	-54.5438	4302.54	-54.4049	4343.93	35.1875	-54.6649	0.275305
	3734.47	-55.4417	3721.3	-57.7839	3743.09	-54.1805	3732.95	8.96138	-55.8021	1.49298
	3442.77	-55.7031	3273.58	-54.9233	3389.73	-58.6147	3368.69	70.6561	-56.4137	1.58856
	2954.11	-55.9315	2996.44	-55.2308	2954.1	-55.9308	2968.22	19.956	-55.6977	0.330135
	2719.06	-55.6009	2591.27	-54.8937	2719.06	-55.6009	2676.46	60.2397	-55.3652	0.333382
	2327.15	-55.347	2337.12	-57.1638	2337.12	-57.1638	2333.8	4.69989	-56.5582	0.856415
	2046.91	-53.388	2046.89	-53.3882	2023.15	-55.9411	2038.99	11.1962	-54.2391	1.20348
	1791.7	-51.2336	1802.8	-54.8771	1772.66	-53.6837	1789.05	12.4443	-53.2648	1.51665
	1587.02	-50.1567	1694.15	-49.6911	1694.15	-49.6911	1658.44	50.5045	-49.8463	0.219486
	1494.16	-48.4399	1494.13	-48.441	1494.2	-48.4458	1494.16	0.026236	-48.4423	0.00257508
	1346.79	-46.0097	1346.78	-46.01	1346.65	-46.0124	1346.74	0.0653238	-46.0107	0.00119233
	1244.22	-42.8168	1232.36	-41.4	1280.32	-41.7463	1252.3	20.3962	-41.9877	0.603073
	1181.07	-38.6299	1132.48	-40.4751	1117.06	-36.639	1143.54	27.2746	-38.5813	1.56644
	1077.57	-36.4227	1077.56	-36.4231	1077.72	-36.4244	1077.62	0.0734255	-36.4234	0.000682538
	994.434	-31.5138	1025.53	-32.4511	1025.61	-32.4551	1015.19	14.677	-32.14	0.442776
	930.938	-29.5513	961.772	-28.5193	961.777	-28.5178	951.496	14.5364	-28.8628	0.486843
	916.167	-25.1567	918.164	-26.8808	918.161	-26.8799	917.497	0.940552	-26.3058	0.812555
	879.535	-20.3661	900.057	-23.7584	900.051	-23.7575	893.215	9.67286	-22.6274	1.59894
	843.883	-18.3133	860.452	-19.9358	860.452	-19.9358	854.929	7.81086	-19.395	0.764859
	857.999	-15.9168	838.197	-16.4706	847.264	-16.5913	847.82	8.09364	-16.3262	0.293675
	824.68	-15.0436	842.791	-13.7692	832.339	-12.6254	833.27	7.42319	-13.8127	0.987708
	830.81	-11.4864	830.784	-11.4914	831.581	-11.0083	831.058	0.369903	-11.3287	0.226577
	821.081	-9.84921	830.837	-8.42757	827.419	-9.40559	826.445	4.04199	-9.22746	0.593895
	818.537	-7.56817	824.127	-7.50626	824.147	-7.50823	822.27	2.64003	-7.52755	0.0287323
	823.641	-5.8193	823.68	-5.81622	830.371	-6.99964	825.897	3.16322	-6.21172	0.557143
	820.211	-4.30451	828.547	-5.44476	826.604	-4.36309	825.121	3.56095	-4.70412	0.524259
	837.959	-4.26432	827.861	-3.66305	838.531	-2.72573	834.783	4.90049	-3.55103	0.633098
	833.405	-2.21643	837.419	-2.23149	853.779	-2.38491	841.534	8.81212	-2.27761	0.0761215
	842.662	-1.81911	842.656	-1.80911	847.802	-1.89966	844.373	2.42471	-1.84263	0.0405364
	846.655	-0.842256	846.616	-0.840674	862.169	-1.2132	851.813	7.3225	-0.965376	0.175238
	855.569	-1.99335	863.554	-0.595707	863.63	-0.585517	860.918	3.78238	-1.05819	0.661272
	835.526	-1.10716	855.657	-1.10682	875.349	-1.11086	855.511	16.2583	-1.10828	0.00182837
	856.822	-0.825424	880.232	-1.4084	861.777	-0.956954	866.277	10.0729	-1.06359	0.249658
	857.665	-0.796972	857.611	-0.803869	888.628	-1.9314	867.968	14.6085	-1.17741	0.533155
	947.646	-1.9778	948.338	-1.94972	947.725	-1.98309	947.903	0.309422	-1.9702	0.0146424
	1098.82	-2.06113	1098.82	-2.06113	1098.82	-2.06113	1098.82	0	-2.06113	0
	2509.51	-65.5242	1588.39	-47.2652	1587.15	-47.0893	1895.02	434.512	-53.2929	8.64915
	1028	-179.971	1042.04	0.018512	1041.6	0.0222618	1037.21	6.51745	-59.9769	84.8489
150	Magnitude (Ω)	Phase	Magnitude (Ω)	Phase	Magnitude (Ω)	Phase	Average Magnitude	StdevMagnitude	Average Phase	Stdev Phase
	12824.9	-33.1861	12985.7	-32.1322	13185.2	-31.974	12998.6	147.364	-32.4308	0.537997
	11840	-32.2552	11804.4	-35.9141	11964.2	-35.3183	11869.5	68.4989	-34.4958	1.60294
	10301.3	-31.9935	10572.9	-30.7051	9816.48	-33.0543	10230.3	312.884	-31.9176	0.960582
	9273.34	-36.2124	9535.16	-35.2859	9676.82	-35.0506	9495.1	167.137	-35.5163	0.501507
	9082.73	-38.519	9291.42	-38.0795	8845.88	-36.1533	9073.34	182.01	-37.5839	1.02743
	8246.42	-40.0463	8298.8	-42.2903	7965.76	-40.723	8170.33	146.221	-41.0199	0.939865
	7944.56	-42.5369	7560.77	-43.4229	7619.69	-43.2374	7708.34	168.757	-43.0657	0.381535
	7137.24	-43.9071	7230.96	-46.2034	7231.07	-46.2094	7199.76	44.2048	-45.44	1.08389
	6795.18	-46.6107	6478.13	-47.9114	6503.01	-47.1871	6592.11	143.952	-47.2364	0.532128
	6003.52	-47.9507	6056.5	-50.1019	6056.64	-50.1018	6038.89	25.0041	-49.3848	1.01406
	5459.77	-53.1249	5332.06	-51.0846	5380.57	-50.76	5390.8	52.6361	-51.6565	1.04674
	4823.64	-54.2063	4964.8	-53.0414	4964.74	-53.0407	4917.73	66.5278	-53.4295	0.549324
	4187.42	-54.5426	4352	-53.8147	4282.05	-56.5151	4273.83	67.4406	-54.9575	1.14081
	3860.11	-56.1825	3883.23	-57.8876	3751.68	-56.4719	3831.67	57.3479	-56.8474	0.745013
	3381.58	-56.0507	3412.56	-57.5442	3412.56	-57.5442	3402.23	14.6011	-57.0464	0.70407
	3080.17	-56.8804	2981.83	-57.392	2981.83	-57.3914	3014.61	46.3589	-57.2213	0.24104
	2695.5	-56.4332	2735.26	-57.5808	2622.64	-56.7959	2684.47	46.6354	-56.9366	0.47897
	2348.53	-54.4652	2356.53	-56.1333	2356.58	-56.1324	2353.88	3.7817	-55.5769	0.786151
	2059.18	-53.2905	2071.74	-54.8111	2071.53	-54.8124	2067.48	5.87323	-54.3047	0.717148
	1827.49	-51.1956	1869.78	-53.6767	1869.8	-53.6759	1855.69	19.9431	-52.8494	1.16941
	1703.98	-50.6254	1657.67	-51.3659	1673.91	-49.2192	1678.52	19.1824	-50.4035	0.890328
	1555.52	-48.5047	1498.77	-48.0045	1485.35	-50.0829	1513.21	30.415	-48.864	0.885763
	1368.95	-45.7862	1347.71	-44.382	1368.95	-45.7854	1361.87	10.0119	-45.3179	0.661771
	1257.74	-41.424	1249.38	-43.3925	1282.03	-42.5094	1263.05	13.8491	-42.442	0.805058
	1170.92	-38.546	1158.09	-39.2496	1158.1	-39.2492	1162.37	6.04707	-39.0149	0.331584
	1079.21	-36.4574	1109.87	-35.5818	1075.82	-35.3507	1088.3	15.3156	-35.7966	0.476649
	1036.05	-31.0465	1004.78	-30.9384	1031.85	-31.8216	1024.23	13.8607	-31.2688	0.393342
	977.127	-27.4834	977.005	-26.641	977.019	-26.6399	977.05	0.0542784	-26.9214	0.397371
	936.56	-25.1751	936.533	-25.1764	936.733	-25.1815	936.609	0.0886598	-25.1777	0.00275188
	916.061	-20.8877	893.205	-21.1177	917.321	-20.263	908.862	11.0833	-20.7561	0.36109
	877.088	-17.5056	878.921	-16.9514	892.781	-18.3594	882.93	7.00562	-17.6055	0.579141
	877.007	-15.8066	859.097	-16.2923	878.204	-15.3184	871.436	8.73851	-15.8058	0.39762
	868.688	-12.1115	853.298	-12.7446	860.384	-10.6958	860.79	6.28935	-11.8506	0.856503
	852.917	-9.90893	859.284	-9.59079	859.275	-9.59123	857.158	2.99919	-9.69698	0.149867
	858.808	-7.40365	863.776	-7.09466	842.277	-7.70832	854.953	9.19038	-7.40221	0.250527
	852.398	-5.64322	843.083	-5.31983	860.982	-5.57841	852.154	7.30921	-5.51382	0.139696
	853.087	-4.128	856.727	-4.05658	856.739	-4.05628	855.518	1.7188	-4.08029	0.0337405
	862.798	-3.42484	860.537	-2.50712	882.112	-2.99917	868.482	9.6818	-2.97704	0.374985
	871.872	-1.70553	876.233	-1.64861	878.75	-1.77016	875.619	2.84138	-1.7081	0.0496577
	878.276	-0.426441	884.039	-0.498744	883.928	-0.489108	882.081	2.69097	-0.471431	0.0320551
	886.785	-0.0864983	890.51	-0.165894	884.669	0.508475	887.321	2.41464	0.0853607	0.300938
	906.073	0.153402	913.388	0.980924	901.577	1.22441	907.013	4.8672	0.786245	0.458395
	890.508	0.623502	926.278	0.769758	919.121	1.47871	911.969	15.4538	0.957322	0.373478
	911.706	-0.152959	929.722	1.92955	932.26	0.778032	924.563	9.15004	0.851542	0.851769
	936.259	0.681611	939.044	0.575442	945.241	1.69398	940.182	3.75407	0.983677	0.504125
	961.185	0.411699	935.608	1.19935	964.278	0.253319	953.69	12.8482	0.621457	0.413719
	962.734	-2.31477	986.419	0.900706	986.428	0.910766	978.527	11.1673	-0.167766	1.51817
	1098.82	-2.06113	1099.01	-2.04121	1098.82	-2.06113	1098.88	0.0875252	-2.05449	0.00939054
	1774.49	-20.5242	1774.49	-20.5242	1774.49	-20.5242	1774.49	0	-20.5242	0
	1041.82	0.0203835	1041.84	0.0202155	1050.44	-0.0407526	1044.7	4.05905	-5.12389e-05	0.0287803

## Sheet: Fig 3a (Porcine Stationary)
Fig 3(a)
																																														PEDOT
		PEDOT		Location A	Untreated	Location A	PBS Treated	Location B	Untreated	Location B	PBS Treated	Location C	Untreated	Location C	PBS Treated	Location D	Untreated	Location D	PBS Treated	Location E	Untreated	Location E	PBS Treated		Location A	Untreated	Location A	PBS Treated	Location B	Untreated	Location B	PBS Treated	Location C	Untreated	Location C	PBS Treated	Location D	Untreated	Location D	PBS Treated	Location E	Untreated	Location E	PBS Treated
																																														NT
		Frequency (Hz)		Magnitude (Ω)	Phase	Magnitude (Ω)	Phase	Magnitude (Ω)	Phase	Magnitude (Ω)	Phase	Magnitude (Ω)	Phase	Magnitude (Ω)	Phase	Magnitude (Ω)	Phase	Magnitude (Ω)	Phase	Magnitude (Ω)	Phase	Magnitude (Ω)	Phase			Phase		Phase		Phase		Phase		Phase		Phase		Phase		Phase		Phase		Phase		Magnitude Average	Phase Average	Magnitude STDEV	Phase STDEV
		100		223.884	-26.7074	2283.49	-217.199	206.601	-27.4567	2368.78	-215.882	208.509	-27.0381	2446.89	-214.293	238.842	-9.56316	2446.63	-214.415	207.459	-31.34	2498.64	-214.414			333.293		142.801		332.543		144.118		332.962		145.707		-9.56316		145.585		328.66		145.586		217.059	263.579	12.6151	136.581
		107.98		65.5959	-156.859	2547.13	-213.561	55.5959	-190.082	2657.2	-212.348	53.2159	-200.728	2762.8	-210.803	98.9671	-300.003	2761.76	-211.066	69.367	-179.325	2826.38	-211.068			203.141		146.439		169.918		147.652		159.272		149.197		59.9967		148.934		180.675		148.932		68.5483	154.601
		116.597		293.593	-276.591	2595.69	-220.267	268.055	-284.604	2708.38	-219.28	280.597	-286.246	2835.54	-217.847	330.832	-299.987	2818.99	-218.07	263.492	-281.052	2885.93	-218.275			83.4089		139.733		75.3961		140.72		73.7543		142.153		60.013		141.93		78.9481		141.725		287.314	74.3041
		125.902		399.035	-318.697	2310.12	-225.681	358.904	-322.443	2403.9	-224.874	367.253	-322.731	2524.99	-223.444	428.768	-325.699	2503.21	-223.683	346.698	-321.508	2568.28	-223.888			41.3034		134.319		37.5575		135.126		37.2691		136.556		34.3007		136.317		38.4924		136.112		380.132	37.7846	29.8567	2.25113
		135.949		411.344	19.081	2007.18	-225.114	370.288	16.382	2091.99	-224.147	376.999	16.5915	2204.05	-222.95	435.714	18.1833	2176.63	-222.95	361.045	15.8305	2237.49	-223.128			19.081		134.886		16.382		135.853		16.5915		137.05		18.1833		137.05		15.8305		136.872		391.078	17.2137
		146.798		373.557	7.38874	1898.94	-220.746	333.399	5.06093	1984.31	-219.768	337.249	6.04435	2098.35	-218.727	398.586	10.8213	2074.16	-218.609	322.517	3.76441	2139.48	-218.867			7.38874		139.254		5.06093		140.232		6.04435		141.273		10.8213		141.391		3.76441		141.133		353.062	6.61596
		158.512		319.982	11.1517	1941.75	-219.923	287.492	10.1493	2031.87	-219.18	296.272	11.0026	2157.12	-218.148	367.344	14.583	2129.11	-217.973	275.64	8.67184	2200.44	-218.328			11.1517		140.077		10.1493		140.82		11.0026		141.852		14.583		142.027		8.67184		141.672		309.346	11.1117	32.4395	1.94642
		171.162		370.734	18.3798	1894.52	-223.004	337.674	17.2997	1980.04	-222.345	346.246	17.5909	2105.17	-221.463	413.906	18.4294	2079.67	-221.198	322.694	16.799	2149.58	-221.767			18.3798		136.996		17.2997		137.655		17.5909		138.537		18.4294		138.802		16.799		138.233		358.251	17.6998
		184.82		422.595	13.4597	1752.16	-224.172	380.073	11.5484	1834.94	-223.521	388.692	12.2335	1949.73	-222.765	448.67	13.838	1924.31	-222.43	367.215	10.6693	1992.68	-222.968			13.4597		135.828		11.5484		136.479		12.2335		137.235		13.838		137.57		10.6693		137.032		401.449	12.3498
		199.569		411.273	9.41695	1688.72	-222.67	367.698	8.00785	1773.01	-222.095	376.1	9.05299	1888.23	-221.578	440.427	11.3994	1864.42	-221.076	355.251	6.95501	1928.57	-221.672			9.41695		137.33		8.00785		137.905		9.05299		138.422		11.3994		138.924		6.95501		138.328		390.15	8.96644	31.2838	1.48959
		215.495		411.372	12.8655	1673.23	-223.82	370.555	11.4742	1755.65	-223.405	381.95	12.3384	1872.34	-222.884	447.291	13.6238	1850.38	-222.449	356.593	10.3523	1913.74	-223.137			12.8655		136.18		11.4742		136.595		12.3384		137.116		13.6238		137.551		10.3523		136.863		393.552	12.1308
		232.692		446.154	11.685	1584.29	-225.309	399.991	10.4592	1664.17	-224.935	411.302	11.0641	1773.18	-224.602	472.514	12.3099	1751.69	-224.014	386.691	9.60046	1812.31	-224.799			11.685		134.691		10.4592		135.065		11.0641		135.398		12.3099		135.986		9.60046		135.201		423.331	11.0237
		251.261		444.667	9.94243	1530.92	-224.996	398.286	9.25884	1610.16	-224.709	408.447	9.86805	1716.09	-224.44	471.365	11.1882	1698.6	-223.805	381.919	7.89614	1753.91	-224.681			9.94243		135.004		9.25884		135.291		9.86805		135.56		11.1882		136.195		7.89614		135.319		420.937	9.63073	32.5501	1.07016
		271.312		456.024	11.2979	1489.74	-226.403	410.323	10.4946	1565.62	-226.238	419.29	10.9992	1668.47	-226.02	483.543	11.742	1651.84	-225.386	393.344	9.65983	1706.59	-226.291			11.2979		133.597		10.4946		133.762		10.9992		133.98		11.742		134.614		9.65983		133.709		432.505	10.8387
		292.963		465.696	10.0966	1420.66	-226.977	419.029	9.11541	1493.15	-226.816	430.784	9.6553	1591.68	-226.74	492.947	10.5398	1576.33	-226.024	402.643	8.15344	1627.97	-227.005			10.0966		133.023		9.11541		133.184		9.6553		133.26		10.5398		133.976		8.15344		132.995		442.22	9.51212
		316.341		470.328	10.6602	1382.15	-227.879	422.172	9.79744	1453.14	-227.815	435.994	10.4194	1549.27	-227.854	497.612	10.5992	1537.04	-227.047	407.2	8.89702	1583.47	-228.106			10.6602		132.121		9.79744		132.185		10.4194		132.146		10.5992		132.953		8.89702		131.894		446.661	10.0747	32.9447	0.663405
		341.586		480.572	9.66372	1321.13	-228.69	431.857	8.72956	1390.79	-228.748	445.301	9.47771	1478.62	-228.737	506.861	9.79315	1469.21	-227.963	414.787	8.09787	1512.27	-229.103			9.66372		131.31		8.72956		131.252		9.47771		131.263		9.79315		132.037		8.09787		130.897		455.876	9.1524
		368.845		486.199	9.8084	1279.38	-229.665	437.555	9.10109	1345.36	-229.823	450.957	9.92933	1432.52	-229.951	511.497	9.60169	1423.58	-229.093	419.921	8.19562	1463	-230.294			9.8084		130.335		9.10109		130.177		9.92933		130.049		9.60169		130.907		8.19562		129.706		461.226	9.32723
		398.279		493.08	9.15404	1227.12	-230.476	442.553	8.62873	1290.83	-230.733	456.698	9.12048	1371.97	-230.851	517.806	9.02615	1364.93	-229.984	424.337	7.74998	1402.38	-231.238			9.15404		129.524		8.62873		129.267		9.12048		129.149		9.02615		130.016		7.74998		128.762		466.895	8.73588	34.0156	0.527354
		430.062		500.827	9.27222	1180.03	-231.658	449.871	8.44965	1240.59	-231.954	465.316	9.19879	1317.19	-232.157	524.727	8.82519	1311.61	-231.217	431.129	7.85697	1344.66	-232.53			9.27222		128.342		8.44965		128.046		9.19879		127.843		8.82519		128.783		7.85697		127.47		474.374	8.72056
		464.381		504.142	8.77809	1136.33	-232.569	453.543	8.36534	1194.26	-233.005	469.074	9.1536	1267.42	-233.22	527.894	8.58779	1261.41	-232.232	434.796	7.60076	1293.53	-233.615			8.77809		127.431		8.36534		126.995		9.1536		126.78		8.58779		127.768		7.60076		126.385		477.89	8.49712
		501.439		509.689	8.49902	1089.78	-233.572	458.996	8.13717	1144.9	-234.021	474.326	8.72152	1213.5	-234.33	531.467	8.11369	1209.9	-233.315	439.465	7.44712	1237.62	-234.697			8.49902		126.428		8.13717		125.979		8.72152		125.67		8.11369		126.685		7.44712		125.303		482.789	8.1837	33.49	0.433197
		541.455		515.376	8.21371	1044.01	-234.646	463.875	7.75737	1096.38	-235.213	478.71	8.43419	1160.65	-235.534	536.573	7.6649	1157.24	-234.419	442.339	6.92462	1182.81	-235.823			8.21371		125.354		7.75737		124.787		8.43419		124.466		7.6649		125.581		6.92462		124.177		487.375	7.79896
		584.663		519.428	7.96052	1000.77	-235.739	467.268	7.77503	1050.77	-236.42	484.187	8.20249	1111.2	-236.806	538.918	7.36023	1108.45	-235.627	447.464	7.01292	1131.01	-237.085			7.96052		124.261		7.77503		123.58		8.20249		123.194		7.36023		124.373		7.01292		122.915		491.453	7.66224
		631.32		522.967	7.85234	959.005	-236.835	471.153	7.46637	1005.52	-237.608	488.865	8.04146	1063.21	-238.05	543.494	7.07877	1060.79	-236.771	451.238	6.69066	1081.38	-238.287			7.85234		123.165		7.46637		122.392		8.04146		121.95		7.07877		123.229		6.69066		121.713		495.543	7.42592	33.6265	0.494666
		681.7		526.852	7.51667	917.948	-238.02	476.269	7.11768	962.175	-238.815	493.703	7.735	1016.27	-239.302	547.181	6.65747	1013.85	-237.952	454.329	6.40932	1032.27	-239.465			7.51667		121.98		7.11768		121.185		7.735		120.698		6.65747		122.048		6.40932		120.535		499.667	7.08723
		736.101		530.842	7.28302	878.549	-239.165	479.619	6.94103	919.776	-239.994	496.88	7.49263	970.307	-240.501	550.469	6.43642	968.049	-239.103	458.248	6.27187	983.727	-240.661			7.28302		120.835		6.94103		120.006		7.49263		119.499		6.43642		120.897		6.27187		119.339		503.211	6.88499
		794.842		533.639	7.04515	839.881	-240.378	483.292	6.81479	877.444	-241.305	500.223	7.2246	925.515	-241.83	553.318	6.18928	924.232	-240.324	461.004	6.18954	936.861	-241.843			7.04515		119.622		6.81479		118.695		7.2246		118.17		6.18928		119.676		6.18954		118.157		506.295	6.69267	33.3951	0.430963
		858.271		537.42	6.84401	801.226	-241.591	486.232	6.64033	837.523	-242.589	503.763	7.08776	881.074	-243.119	556.715	5.88954	880.495	-241.517	463.041	5.8973	891.117	-243.099			6.84401		118.409		6.64033		117.411		7.08776		116.881		5.88954		118.483		5.8973		116.901		509.434	6.47179
		926.762		540.157	6.53662	764.936	-242.882	489.41	6.41898	797.122	-243.927	506.663	6.82377	838.774	-244.444	557.002	5.65616	838.24	-242.743	467.291	5.75149	846.593	-244.321			6.53662		117.118		6.41898		116.073		6.82377		115.556		5.65616		117.257		5.75149		115.679		512.105	6.2374
		1000.72		544.359	6.43519	728.132	-243.956	492.029	6.16134	759.601	-245.253	510.313	6.62468	798.876	-245.815	560.407	5.37486	798.568	-243.96	469.093	5.54571	804.646	-245.575			6.43519		116.044		6.16134		114.747		6.62468		114.185		5.37486		116.04		5.54571		114.425		515.24	6.02836	33.4082	0.489655
		1080.58		548.06	6.11233	688.519	-245.347	494.009	6.03826	722.836	-246.628	513.387	6.31887	759.004	-247.233	562.28	5.10495	758.645	-245.247	470.688	5.37649	762.987	-246.845			6.11233		114.653		6.03826		113.372		6.31887		112.767		5.10495		114.753		5.37649		113.155		517.685	5.79018
		1166.81		551.214	6.0913	655.452	-246.755	495.927	5.83051	687.945	-248.083	515.782	6.2162	721.339	-248.654	564.955	4.90628	721.027	-246.534	472.986	5.13607	723.929	-248.101			6.0913		113.245		5.83051		111.917		6.2162		111.346		4.90628		113.466		5.13607		111.899		520.173	5.63607
		1259.92		553.028	5.81563	624.875	-248.202	499.298	5.53394	653.349	-249.532	518.993	5.94397	684.362	-250.106	566.783	4.70738	684.66	-247.829	475.261	4.99916	685.553	-249.372			5.81563		111.798		5.53394		110.468		5.94397		109.894		4.70738		112.171		4.99916		110.628		522.673	5.40001	33.6894	0.474761
		1360.46		556.003	5.68122	595.033	-249.698	501.906	5.42366	620.62	-251.013	520.693	5.75041	649.64	-251.599	568.928	4.46247	649.77	-249.186	478.295	4.77803	649.572	-250.716			5.68122		110.302		5.42366		108.987		5.75041		108.401		4.46247		110.814		4.77803		109.284		525.165	5.21916
		1469.03		558.043	5.3706	565.964	-251.218	504.939	5.20918	588.426	-252.516	522.481	5.53594	616.408	-253.115	570.942	4.22456	615.911	-250.568	479.113	4.52433	614.726	-252.032			5.3706		108.782		5.20918		107.484		5.53594		106.885		4.22456		109.432		4.52433		107.968		527.104	4.97292
		1586.26		560.133	5.30202	537.779	-252.817	506.388	5.00437	558.564	-254.031	524.238	5.44361	583.949	-254.647	572.27	4.01301	583.478	-251.902	480.75	4.39475	581.651	-253.361			5.30202		107.183		5.00437		105.969		5.44361		105.353		4.01301		108.098		4.39475		106.639		528.756	4.83155	33.7738	0.545276
		1712.85		561.714	5.12772	510.725	-254.402	507.619	4.80959	529.24	-255.655	526.03	5.17691	552.791	-256.26	574.179	3.86994	552.753	-253.305	482.154	4.31619	549.221	-254.713			5.12772		105.598		4.80959		104.345		5.17691		103.74		3.86994		106.695		4.31619		105.287		530.339	4.66007
		1849.53		563.26	4.79252	485.018	-256.096	509.876	4.68025	501.949	-257.276	528.648	4.96006	523.688	-257.898	575.035	3.67561	523.155	-254.731	483.892	4.08808	519.026	-256.075			4.79252		103.904		4.68025		102.724		4.96006		102.102		3.67561		105.269		4.08808		103.925		532.142	4.4393
		1997.13		566.383	4.80194	460.394	-257.822	512.1	4.52103	475.365	-258.953	531.27	4.79202	495.571	-259.573	576.865	3.53493	494.725	-256.242	485.251	3.99026	490.619	-257.5			4.80194		102.178		4.52103		101.047		4.79202		100.427		3.53493		103.758		3.99026		102.5		534.374	4.32804	33.9085	0.494009
		2156.5		570.145	4.65296	437.185	-259.621	513.346	4.36773	450.083	-260.684	533.266	4.59025	468.867	-261.278	577.834	3.33564	468.048	-257.769	486.989	3.84095	463.196	-258.986			4.65296		100.379		4.36773		99.3157		4.59025		98.7224		3.33564		102.231		3.84095		101.014		536.316	4.15751
		2328.59		568.751	4.44216	415.038	-261.417	514.775	4.16186	425.987	-262.432	535.019	4.46229	443.423	-263.042	579.762	3.15892	442.654	-259.333	487.756	3.69512	437.443	-260.403			4.44216		98.5832		4.16186		97.5677		4.46229		96.9576		3.15892		100.667		3.69512		99.5972		537.212	3.98407
		2514.42		572.483	4.35601	394.019	-263.336	516.765	4.02072	403.198	-264.309	536.923	4.36657	419.888	-264.876	579.674	3.05601	418.325	-260.929	489.401	3.6183	413.088	-261.966			4.35601		96.6637		4.02072		95.6913		4.36657		95.1242		3.05601		99.0715		3.6183		98.0336		539.049	3.88352	33.8652	0.49609
		2715.07		571.743	4.16992	373.945	-265.251	518.172	3.90656	381.912	-266.142	538.28	4.19527	397.71	-266.768	581.146	2.94503	395.484	-262.584	490.213	3.48681	389.883	-263.484			4.16992		94.7491		3.90656		93.8576		4.19527		93.2321		2.94503		97.4162		3.48681		96.5157		539.911	3.74072
		2931.73		575.397	4.13673	355.008	-267.279	519.98	3.75043	361.941	-268.059	539.708	4.00914	376.296	-268.669	581.602	2.76282	374.099	-264.257	491.99	3.35447	368.261	-265.058			4.13673		92.7213		3.75043		91.9414		4.00914		91.3311		2.76282		95.7432		3.35447		94.9423		541.735	3.60272
		3165.69		575.286	3.9237	336.989	-269.279	521.069	3.67153	342.515	-270.009	541.145	3.90548	356.616	-270.646	582.278	2.66855	353.629	-266.038	493.2	3.2733	347.745	-266.663			3.9237		90.7206		3.67153		89.9906		3.90548		89.3537		2.66855		93.9615		3.2733		93.3372		542.595	3.48851	33.3129	0.472312
		3418.31		578.191	3.87422	320.365	-271.469	522.149	3.55383	324.654	-272.084	542.689	3.78589	338.076	-272.67	583.369	2.52297	334.02	-267.797	493.599	3.14172	328.56	-268.336			3.87422		88.5309		3.55383		87.9162		3.78589		87.3297		2.52297		92.2035		3.14172		91.6643		543.999	3.37573
		3691.1		580.407	3.75268	304.832	-273.627	523.349	3.41964	308.194	-274.082	543.729	3.67229	320.85	-274.747	583.728	2.45583	316.216	-269.721	494.942	3.08156	310.953	-270.092			3.75268		86.3729		3.41964		85.9176		3.67229		85.2532		2.45583		90.2791		3.08156		89.9081		545.231	3.2764
		3985.65		579.456	3.56248	290.503	84.1473	524.438	3.29868	292.659	-276.299	545.246	3.56377	304.671	83.104	584.827	2.36449	299.262	-271.577	495.927	3.02378	293.985	-271.91			3.56248		84.1473		3.29868		83.7011		3.56377		83.104		2.36449		88.4231		3.02378		88.0897		545.979	3.16264	33.4654	0.446231
		4303.71		582.918	3.53974	277.136	81.8401	525.506	3.21746	278.407	81.5643	546.834	3.42284	289.982	80.9555	585.883	2.22928	283.656	-273.569	496.773	2.95898	278.693	-273.741			3.53974		81.8401		3.21746		81.5643		3.42284		80.9555		2.22928		86.4313		2.95898		86.2591		547.583	3.07366
		4647.15		584.204	3.43673	264.916	79.5102	526.621	3.06252	265.045	79.2531	547.823	3.30721	276.02	78.6197	585.978	2.20928	268.782	84.3933	498.163	2.82541	264.262	84.3687			3.43673		79.5102		3.06252		79.2531		3.30721		78.6197		2.20928		84.3933		2.82541		84.3687		548.558	2.96823
		5018		587.76	3.40459	253.413	77.2218	528.445	3.00539	252.504	76.9904	548.972	3.24707	263.662	76.3124	586.049	2.10258	255.098	82.3164	498.633	2.83409	251.008	82.3664			3.40459		77.2218		3.00539		76.9904		3.24707		76.3124		2.10258		82.3164		2.83409		82.3664		549.972	2.91875	34.1455	0.45269
		5418.44		588.104	3.28649	243.07	74.8452	529.362	2.94264	241.096	74.7047	549.846	3.12788	251.748	73.9376	586.984	2.03778	242.456	80.1299	500.18	2.77238	238.719	80.336			3.28649		74.8452		2.94264		74.7047		3.12788		73.9376		2.03778		80.1299		2.77238		80.336		550.895	2.83343
		5850.84		589.532	3.27079	233.715	72.4432	529.942	2.83532	231.048	72.2628	550.634	3.06181	241.338	71.6079	587.776	2.01742	230.84	77.9493	501.2	2.71475	227.434	78.2256			3.27079		72.4432		2.83532		72.2628		3.06181		71.6079		2.01742		77.9493		2.71475		78.2256		551.817	2.78002
		6317.74		588.457	3.1162	224.962	69.9722	531.158	2.7983	221.737	69.8323	551.639	2.95993	231.473	69.1701	588.316	1.95725	219.962	75.7151	501.556	2.628	216.909	76.0699			3.1162		69.9722		2.7983		69.8323		2.95993		69.1701		1.95725		75.7151		2.628		76.0699		552.225	2.69194	33.5465	0.401741
		6821.9		592.951	3.12435	217.135	67.4699	532.283	2.69491	212.785	67.3936	552.796	2.88423	222.683	66.6159	588.784	1.8812	210.147	73.421	502.899	2.6071	207.285	73.877			3.12435		67.4699		2.69491		67.3936		2.88423		66.6159		1.8812		73.421		2.6071		73.877		553.942	2.63836
		7366.3		592.619	3.02427	210.132	64.9051	533.583	2.6139	205.445	64.9238	553.843	2.7869	214.948	64.1223	589.393	1.85911	201.258	71.0625	503.962	2.51086	198.504	71.5354			3.02427		64.9051		2.6139		64.9238		2.7869		64.1223		1.85911		71.0625		2.51086		71.5354		554.68	2.55901
		7954.14		594.259	2.91697	203.81	62.3366	534.504	2.57703	198.628	62.4053	554.815	2.73512	207.907	61.6317	589.804	1.82986	193.315	68.7028	505.066	2.52625	190.819	69.1395			2.91697		62.3366		2.57703		62.4053		2.73512		61.6317		1.82986		68.7028		2.52625		69.1395		555.689	2.51705	33.6562	0.369706
		8588.88		595.504	2.86657	198.002	59.8299	535.001	2.49155	192.304	59.9465	555.551	2.65787	201.493	59.2159	590.376	1.78299	185.953	66.3168	505.941	2.44462	183.823	66.8878			2.86657		59.8299		2.49155		59.9465		2.65787		59.2159		1.78299		66.3168		2.44462		66.8878		556.475	2.44872
PEDOT Sensor		9274.29		596.976	2.81312	192.958	57.3134	536.661	2.36967	187.002	57.4152	557.271	2.55671	195.922	56.646	591.166	1.77103	179.126	63.9011	507.094	2.37631	177.364	64.4754			2.81312		57.3134		2.36967		57.4152		2.55671		56.646		1.77103		63.9011		2.37631		64.4754		557.834	2.37737
N.T. Variance	1132.6	10014.4		597.736	2.7689	188.931	54.8332	537.478	2.30678	182.257	55.0037	557.892	2.4977	190.871	54.1783	592.113	1.74868	173.11	61.4911	507.987	2.3716	171.541	62.0828			2.7689		54.8332		2.30678		55.0037		2.4977		54.1783		1.74868		61.4911		2.3716		62.0828		558.641	2.33873	33.6541	0.334837
PBS Variance	62.6133	10813.5		599.524	2.70521	184.865	52.4107	538.859	2.242	177.823	52.6586	558.645	2.47931	186.742	51.7985	592.584	1.71832	167.776	59.0981	508.559	2.28991	166.522	59.7032			2.70521		52.4107		2.242		52.6586		2.47931		51.7985		1.71832		59.0981		2.28991		59.7032		559.634	2.28695
		11676.5		600.08	2.59095	181.642	49.9733	539.171	2.20754	174.271	50.3138	559.73	2.41697	183.093	49.3811	592.946	1.70909	163.233	56.7609	509.653	2.29022	161.878	57.3064			2.59095		49.9733		2.20754		50.3138		2.41697		49.3811		1.70909		56.7609		2.29022		57.3064		560.316	2.24295
Unmodified Sensor		12608.3		600.549	2.56517	178.89	47.7025	540.148	2.11521	170.994	47.9519	560.553	2.34023	179.955	47.1377	593.496	1.66059	159.168	54.3851	510.538	2.24668	157.844	55.0036			2.56517		47.7025		2.11521		47.9519		2.34023		47.1377		1.66059		54.3851		2.24668		55.0036		561.057	2.18558	33.4713	0.300766
NT Variance	6646.93	13614.4		602.597	2.52861	176.962	45.4322	541.399	2.07192	168.167	45.803	561.539	2.31904	177.091	44.9027	593.621	1.66915	155.421	52.0643	511.605	2.19022	154.473	52.6685			2.52861		45.4322		2.07192		45.803		2.31904		44.9027		1.66915		52.0643		2.19022		52.6685		562.152	2.15579
PBS Variance	621.863	14700.9		602.58	2.45169	174.875	43.3543	541.982	1.99113	165.805	43.663	562.725	2.27913	175.018	42.7666	594.355	1.64136	152.578	49.8538	512.22	2.18129	151.396	50.4375			2.45169		43.3543		1.99113		43.663		2.27913		42.7666		1.64136		49.8538		2.18129		50.4375		562.772	2.10892
		15874		604.604	2.42255	173.44	41.2536	542.548	1.94747	163.894	41.5809	562.934	2.23884	172.987	40.6643	594.335	1.6145	149.716	47.7598	512.81	2.1843	148.819	48.2716			2.42255		41.2536		1.94747		41.5809		2.23884		40.6643		1.6145		47.7598		2.1843		48.2716		563.446	2.08153	33.6129	0.278457
PEDOT Sensor		17140.8		604.828	2.42528	172.255	39.4362	543.293	1.90427	162.589	39.7073	564.159	2.17046	171.574	38.7554	595.173	1.62736	147.545	45.6008	513.922	2.13502	146.62	46.1804			2.42528		39.4362		1.90427		39.7073		2.17046		38.7554		1.62736		45.6008		2.13502		46.1804		564.275	2.05248
NT Standard Deviation	33.6541	18508.6		605.534	2.27332	171.405	37.5828	543.654	1.79925	161.159	37.7486	565.114	2.08942	170.163	36.9682	595.904	1.60709	145.426	43.5896	514.464	2.09713	144.844	44.1109			2.27332		37.5828		1.79925		37.7486		2.08942		36.9682		1.60709		43.5896		2.09713		44.1109		564.934	1.97324
PBS Standard Deviation	7.91286	19985.6		607.947	2.23546	170.877	35.7789	544.621	1.78271	160.447	36.0474	565.807	2.11921	169.323	35.2375	596.743	1.57682	143.963	41.6845	515.61	2.09849	143.582	42.1771			2.23546		35.7789		1.78271		36.0474		2.11921		35.2375		1.57682		41.6845		2.09849		42.1771		566.145	1.96254	33.7663	0.244389
		21580.5		606.609	2.26302	170.457	34.1363	544.721	1.74169	159.392	34.3735	566.5	2.065	168.729	33.5687	597.129	1.55377	142.827	39.8495	516.044	2.04563	142.01	40.3028			2.26302		34.1363		1.74169		34.3735		2.065		33.5687		1.55377		39.8495		2.04563		40.3028		566.2	1.93382
Unmodified Sensor		23302.7		609.391	2.23485	170.289	32.7185	545.8	1.7022	159.12	32.7922	567.746	2.07308	168.075	31.9758	597.238	1.55238	142.087	38.1055	516.807	2.02276	141.339	38.5365			2.23485		32.7185		1.7022		32.7922		2.07308		31.9758		1.55238		38.1055		2.02276		38.5365		567.396	1.91705
N.T. Standard Deviation	81.5287	25162.2		609.757	2.15087	170.287	31.223	546.224	1.66278	158.798	31.3711	568.494	1.98747	168.289	30.5563	597.229	1.53614	141.381	36.5571	517.612	2.00164	140.751	36.9692			2.15087		31.223		1.66278		31.3711		1.98747		30.5563		1.53614		36.5571		2.00164		36.9692		567.863	1.86778	33.5001	0.229953
PBS Standard Deviation	24.9372	27170.2		610.074	2.11426	170.404	30.0053	546.763	1.62657	158.716	30.0869	569.23	1.98929	168.258	29.1595	598.383	1.53988	140.792	35.0839	518.168	2.0241	140.214	35.3657			2.11426		30.0053		1.62657		30.0869		1.98929		29.1595		1.53988		35.0839		2.0241		35.3657		568.524	1.85882
		29338.4		611.539	2.13718	170.667	28.7224	546.685	1.60168	158.579	28.7839	569.665	1.95534	168.187	28.0238	598.609	1.50668	140.314	33.7248	519.014	1.99716	139.831	34.02			2.13718		28.7224		1.60168		28.7839		1.95534		28.0238		1.50668		33.7248		1.99716		34.02		569.102	1.83961
		31679.6		611.739	2.10131	171.308	27.6087	547.151	1.56911	159.069	27.6484	570.204	1.91887	168.648	26.8238	599.555	1.46562	140.214	32.3903	519.421	1.95027	139.994	32.5963			2.10131		27.6087		1.56911		27.6484		1.91887		26.8238		1.46562		32.3903		1.95027		32.5963		569.614	1.80103	33.75	0.241917
		34207.7		613.427	2.11153	171.832	26.6381	547.49	1.53189	159.285	26.5744	570.794	1.91928	169.17	25.7526	600.369	1.50025	140.588	31.0999	520.132	1.96977	139.921	31.4278			2.11153		26.6381		1.53189		26.5744		1.91928		25.7526		1.50025		31.0999		1.96977		31.4278		570.442	1.80654
		36937.5		615.698	2.12722	172.548	25.7455	547.939	1.52608	159.64	25.6908	572.08	1.89266	169.562	24.8281	601.275	1.46996	140.801	30.0067	521.118	1.98016	140.332	30.3191			2.12722		25.7455		1.52608		25.6908		1.89266		24.8281		1.46996		30.0067		1.98016		30.3191		571.622	1.79922
		39885.2		612.784	2.0671	173.28	24.8513	547.697	1.55067	160.362	24.7777	571.813	1.95541	169.943	23.9281	602.595	1.44896	141.114	29.057	521.852	2.01492	140.649	29.2414			2.0671		24.8513		1.55067		24.7777		1.95541		23.9281		1.44896		29.057		2.01492		29.2414		571.348	1.80741	33.772	0.255656
		43068.1		614.714	2.15894	174.416	24.0909	548.14	1.53825	160.722	24.0223	573.095	1.84122	170.864	23.183	602.82	1.43569	141.648	28.1109	522.323	2.00238	141.218	28.4237			2.15894		24.0909		1.53825		24.0223		1.84122		23.183		1.43569		28.1109		2.00238		28.4237		572.218	1.7953
		46504.9		614.1	2.19492	175.375	23.5025	548.812	1.54143	161.548	23.3303	573.532	1.8909	171.693	22.5324	603.426	1.43311	142.226	27.2851	522.872	2.04296	141.842	27.6241			2.19492		23.5025		1.54143		23.3303		1.8909		22.5324		1.43311		27.2851		2.04296		27.6241		572.549	1.82066
		50216.1		616.015	2.22399	176.411	23.019	548.701	1.56181	162.393	22.7918	573.821	1.89051	172.735	21.8572	604.287	1.43079	143.205	26.6009	523.038	2.0802	142.706	26.8837			2.22399		23.019		1.56181		22.7918		1.89051		21.8572		1.43079		26.6009		2.0802		26.8837		573.172	1.83746	34.3985	0.300834
		54223.4		614.413	2.2417	177.668	22.5185	549.024	1.5867	163.195	22.2422	574.32	1.93988	173.642	21.3422	604.477	1.43848	143.887	25.9094	524.141	2.08522	143.699	26.2535			2.2417		22.5185		1.5867		22.2422		1.93988		21.3422		1.43848		25.9094		2.08522		26.2535		573.275	1.85839
		58550.4		615.432	2.29623	178.834	22.0866	549.23	1.65284	164.277	21.8951	574.67	1.91359	174.777	20.8344	605.107	1.41694	144.952	25.4202	524.706	2.14264	144.768	25.742			2.29623		22.0866		1.65284		21.8951		1.91359		20.8344		1.41694		25.4202		2.14264		25.742		573.829	1.88445
		63222.8		615.768	2.52594	180.339	21.7474	549.877	1.70828	165.364	21.4752	575.405	1.97371	175.819	20.487	605.449	1.43625	146.085	24.9568	525.37	2.16144	145.596	25.2676			2.52594		21.7474		1.70828		21.4752		1.97371		20.487		1.43625		24.9568		2.16144		25.2676		574.374	1.96113	33.7096	0.373826
		68268.1		616.668	2.43373	181.64	21.4858	550.109	1.76357	166.431	21.1884	576.279	1.98029	177.106	20.1253	606.782	1.42415	147.209	24.576	525.878	2.26763	146.856	24.8129			2.43373		21.4858		1.76357		21.1884		1.98029		20.1253		1.42415		24.576		2.26763		24.8129		575.143	1.97387
		73715.9		616.433	2.56642	183.126	-338.716	550.232	1.86436	167.511	-338.968	577.155	2.07148	178.347	-340.193	607.046	1.43506	148.186	-335.662	526.454	2.35901	148.435	-335.473			2.56642		21.2837		1.86436		21.0321		2.07148		19.8068		1.43506		24.3378		2.35901		24.527		575.464	2.05927
		79598.5		618.71	2.73013	184.891	21.153	551.119	1.93931	168.986	20.8891	578.137	2.10769	179.938	19.6172	607.407	1.46561	149.727	24.0897	527.235	2.36804	149.643	24.3455			2.73013		21.153		1.93931		20.8891		2.10769		19.6172		1.46561		24.0897		2.36804		24.3455		576.522	2.12215	34.0905	0.423034
		85950.6		618.508	2.83295	186.589	21.1586	551.113	2.01013	170.168	20.7843	577.915	2.17069	181.397	19.3865	608.585	1.48409	150.955	23.9268	528.223	2.51089	151.196	24.1412			2.83295		21.1586		2.01013		20.7843		2.17069		19.3865		1.48409		23.9268		2.51089		24.1412		576.869	2.20175
		92809.5		620.858	3.04982	188.343	21.0872	552.148	2.12843	171.891	20.8605	578.418	2.20828	182.97	19.3905	609.108	1.49734	152.959	23.844	528.966	2.56929	153.075	24.06			3.04982		21.0872		2.12843		20.8605		2.20828		19.3905		1.49734		23.844		2.56929		24.06		577.9	2.29063
		100216		617.275	3.21488	190.16	21.2239	552.898	2.29881	173.445	20.823	579.164	2.30077	184.827	19.2717	610.594	1.56327	154.391	23.875	530.088	2.67495	154.749	23.9951			3.21488		21.2239		2.29881		20.823		2.30077		19.2717		1.56327		23.875		2.67495		23.9951		578.004	2.41053	33.2625	0.540237
		108213		619.08	3.35314	192.334	21.3572	553.299	2.39718	175.222	21.0331	580.694	2.40617	186.865	19.2939	611.551	1.58541	156.441	23.8255	531.087	2.7998	156.494	24.0355			3.35314		21.3572		2.39718		21.0331		2.40617		19.2939		1.58541		23.8255		2.7998		24.0355		579.142	2.50834
		116849		620.548	3.59238	194.798	21.5054	554.246	2.5549	177.101	21.1321	581.2	2.43468	188.972	19.315	613.101	1.60172	158.644	23.9665	532.321	2.94948	158.978	24.2306			3.59238		21.5054		2.5549		21.1321		2.43468		19.315		1.60172		23.9665		2.94948		24.2306		580.283	2.62663
		126173		620.778	3.95853	197.069	21.7703	555.426	2.71425	179.437	21.3699	582.166	2.54761	191.035	19.4602	613.515	1.6505	160.661	24.0728	533.576	3.02815	161.088	24.1874			3.95853		21.7703		2.71425		21.3699		2.54761		19.4602		1.6505		24.0728		3.02815		24.1874		581.092	2.77981	33.2984	0.746273
		136242		624.056	4.20076	199.73	22.1932	557.224	2.88182	181.436	21.7951	583.809	2.67216	193.149	19.6722	614.858	1.70432	163.01	24.4116	535.083	3.24973	163.754	24.5244			4.20076		22.1932		2.88182		21.7951		2.67216		19.6722		1.70432		24.4116		3.24973		24.5244		583.006	2.94176
		147114		625.512	4.53409	202.537	22.5144	558.416	3.03313	183.824	22.1206	585.221	2.87615	196.279	19.7232	615.846	1.78512	165.537	24.7129	537.09	3.36374	165.947	24.6682			4.53409		22.5144		3.03313		22.1206		2.87615		19.7232		1.78512		24.7129		3.36374		24.6682		584.417	3.11844
		158854		627.373	4.62179	205.858	-337.146	559.463	3.27862	186.48	-337.611	587.097	2.91378	198.826	19.966	616.433	-358.144	168.402	24.9356	538.204	3.45996	168.946	25.0169			4.62179		22.8537		3.27862		22.3885		2.91378		19.966		1.85571		24.9356		3.45996		25.0169		585.714	3.22597	33.5479	0.892289
		171531		630.168	5.02511	208.871	23.3265	562.501	3.45087	189.602	22.9168	588.8	3.07517	201.045	20.1828	617.642	1.84539	171.407	25.2474	540.446	3.69328	172.25	25.2661			5.02511		23.3265		3.45087		22.9168		3.07517		20.1828		1.84539		25.2474		3.69328		25.2661		587.911	3.41796	33.3735	1.02473
																																														Untreated
		UNMODIFIED		Location A	Untreated	Location A	PBS Treated	Location B	Untreated	Location B	PBS Treated	Location C	Untreated	Location C	PBS Treated	Location D	Untreated	Location D	PBS Treated	Location E	Untreated	Location E	PBS Treated		Location A	Untreated	Location A	PBS Treated	Location B	Untreated	Location B	PBS Treated	Location C	Untreated	Location C	PBS Treated	Location D	Untreated	Location D	PBS Treated	Location E	Untreated	Location E	PBS Treated
																																														NT
		Frequency (Hz)		Magnitude (Ω)	Phase	Magnitude (Ω)	Phase	Magnitude (Ω)	Phase	Magnitude (Ω)	Phase	Magnitude (Ω)	Phase	Magnitude (Ω)	Phase	Magnitude (Ω)	Phase	Magnitude (Ω)	Phase	Magnitude (Ω)	Phase	Magnitude (Ω)	Phase		Magnitude (Ω)	Phase		Phase		Phase		Phase		Phase		Phase		Phase		Phase		Phase		Phase		Magnitude Average	Phase Average	Magnitude STDEV	Phase STDEV
		100		2974.63	-243.096	3565.74	-260.821	2567.81	-276.38	3598.59	-259.212	2586.95	-279.001	3709.64	-259.375	2436.88	-267.026	3583.3	-258.893	2246	-261.41	3268.82	-263.154			116.904		99.179		83.6205		100.788		80.999		100.625		92.9743		101.107		98.5905		96.8464		2562.45	94.6177	239.344	12.8186
		107.98		6652.78	-211.104	9020.43	-196.69	5588.86	-239.681	9284.34	-198.08	5836.87	-240.882	9271.96	-197.184	5949.16	-227.733	8882.55	-193.443	5358.12	-228.588	8978.54	-193.72			148.896		163.31		120.319		161.92		119.118		162.816		132.267		166.557		131.412		166.28		5877.16	130.402
		116.597		7286.15	-275.418	11861.8	40.0283	6103.03	-304.615	11632.1	42.5442	6186.79	-310.333	12471.9	39.4613	6078.2	-300.255	12132.7	38.6461	5346.31	-291.306	12380.8	45.098			84.5823		40.0283		55.3855		42.5442		49.6665		39.4613		59.745		38.6461		68.6937		45.098		6200.1	63.6146
		125.902		3559.07	-283.035	4312.27	-309.589	3229.6	-310.691	4332.95	-307.363	3215.67	-313.654	4482.12	-310.064	3033.85	-304.225	4385.36	-309.365	2814.39	-297.842	4396.12	-305.417			76.9655		50.4114		49.3089		52.6372		46.3457		49.9361		55.7753		50.6355		62.1577		54.5832		3170.51	58.1106	245.767	10.8924
		135.949		2372.02	-273.382	2891.9	-295.76	2378.41	-303.854	2907.99	-293.843	2396.06	-306.355	2952.91	-295.471	2134.2	-296.781	2922.32	-295.299	1965.31	-290.939	2903.45	-291.526			86.6177		64.2402		56.1462		66.1573		53.6448		64.5287		63.2186		64.7009		69.0605		68.4738		2249.2	65.7376
		146.798		2089.28	-258.388	2573.31	-280.733	2160.18	-293.849	2578.73	-277.856	2206.95	-296.24	2629.04	-279.981	1887.42	-284.84	2571.67	-279.531	1714.81	-279.082	2558.26	-275.885			101.612		79.2665		66.1514		82.1443		63.7603		80.0188		75.1599		80.4694		80.9181		84.1147		2011.73	77.5204
		158.512		2455.22	-254.763	3163.98	-276.103	2513.99	-291.673	3200.27	-273.778	2574.6	-293.783	3241.73	-276.023	2200.3	-281.379	3185.55	-274.597	1990.51	-275.481	3167.28	-270.898			105.237		83.8971		68.3267		86.2221		66.2169		83.9769		78.621		85.4025		84.5193		89.1022		2346.92	80.5841	219.089	14.0268
		171.162		2443.15	-268.761	3191.64	-293.297	2577.59	-303.434	3198.59	-290.605	2627.17	-305.695	3282.48	-293.128	2240.41	-294.538	3226.47	-292.462	2024.11	-288.258	3174.52	-288.728			91.2389		66.7034		56.5656		69.3948		54.3052		66.8725		65.4618		67.5376		71.7418		71.2721		2382.49	67.8627
		184.82		1992.23	-273.099	2600.95	-297.73	2252.02	-307.605	2606.23	-295.013	2304.2	-309.849	2632.46	-297.558	1916.03	-299.413	2582.08	-296.804	1731.3	-293.285	2552.42	-293.484			86.9013		62.2697		52.3954		64.9875		50.1512		62.4418		60.5867		63.196		66.7149		66.5164		2039.16	63.3499
		199.569		1878.65	-269.248	2475.12	-294.258	2211.36	-305.729	2489.61	-291.161	2269.95	52.3043	2530.88	-293.549	1834.41	-296.712	2460.27	-292.964	1639.03	-290.727	2423.53	-289.411			90.7517		65.7423		54.2714		68.8388		52.3043		66.4511		63.2879		67.0362		69.2734		70.5888		1966.68	65.9777	238.51	13.8264
		215.495		1987.78	-273.534	2668.98	-299.359	2353.79	50.1679	2699.89	-296.688	2423.44	48.1865	2731.11	-298.684	1954.53	-300.64	2664.35	-298.364	1738.2	-294.554	2624.96	-294.873			86.4659		60.6413		50.1679		63.3125		48.1865		61.3158		59.36		61.6363		65.4456		65.1268		2091.55	61.9252
		232.692		1818.18	-279.762	2462.15	-305.755	2252.9	45.1902	2473.67	-303.023	2324.16	43.5741	2498.3	-305.326	1848.7	-306.275	2451.69	-304.789	1648.22	-300.385	2399.93	-301.362			80.238		54.245		45.1902		56.9766		43.5741		54.674		53.7246		55.2108		59.6152		58.6382		1978.43	56.4684
		251.261		1749.66	-279.824	2422.21	54.1529	2264.97	44.7568	2424.95	56.6476	2326.14	42.9715	2462.46	54.5921	1821.32	-306.91	2401.06	55.2621	1608.93	-301.08	2339.89	-301.805			80.176		54.1529		44.7568		56.6476		42.9715		54.5921		53.0901		55.2621		58.9198		58.1949		1954.2	55.9828	287.618	13.3987
		271.312		1755.19	-284.941	2465.25	48.7039	2312.83	40.3909	2480.17	50.8398	2380.6	38.8522	2497.76	49.1095	1864.93	48.7129	2434.78	49.5286	1639.93	-305.278	2376.27	52.7022			75.0594		48.7039		40.3909		50.8398		38.8522		49.1095		48.7129		49.5286		54.7219		52.7022		1990.69	51.5474
		292.963		1661.66	-287.998	2376.02	45.8159	2270.88	38.0913	2374.93	48.6331	2337.71	36.6864	2393.68	46.4302	1813.54	46.1254	2332.49	47.118	1594.3	-308.243	2262.67	49.7583			72.0016		45.8159		38.0913		48.6331		36.6864		46.4302		46.1254		47.118		51.757		49.7583		1935.62	48.9324
		316.341		1672.72	-291.507	2408.52	42.1091	2329.4	35.0908	2409.58	44.8146	2391.97	33.5466	2436.91	42.5328	1850.14	43.1222	2374.16	43.2601	1621.69	48.7711	2304.53	45.8824			68.4932		42.1091		35.0908		44.8146		33.5466		42.5328		43.1222		43.2601		48.7711		45.8824		1973.18	45.8048	325.954	12.616
		341.586		1607.92	-295.13	2340.39	39.1856	2315.11	32.4099	2354.01	41.463	2383.21	31.1591	2367.13	39.4812	1818.58	40.1874	2312.85	40.1649	1594.76	45.6735	2239.71	42.8153			64.8698		39.1856		32.4099		41.463		31.1591		39.4812		40.1874		40.1649		45.6735		42.8153		1943.92	42.8599
		368.845		1609.29	-298.846	2368.94	35.684	2347.95	29.4802	2375.48	38.0373	2420.29	28.3277	2385.17	36.1521	1849.63	37.1836	2323.23	36.4696	1617.04	42.6428	2245.93	39.2003			61.1536		35.684		29.4802		38.0373		28.3277		36.1521		37.1836		36.4696		42.6428		39.2003		1968.84	39.7576
		398.279		1585.91	-302.109	2339.06	32.9198	2354.95	27.2368	2342.55	35.1432	2433.99	26.0557	2361.81	33.3486	1849.74	34.6323	2288.52	33.8487	1615.64	39.9979	2224.64	36.2162			57.8909		32.9198		27.2368		35.1432		26.0557		33.3486		34.6323		33.8487		39.9979		36.2162		1968.05	37.1627	360.836	11.5411
		430.062		1573.11	53.7896	2322.51	29.4404	2363.43	24.2046	2330.87	31.7492	2444.78	23.1369	2340.5	29.9739	1854.17	31.5853	2280.01	30.6484	1616.91	37.0157	2186.33	32.7027			53.7896		29.4404		24.2046		31.7492		23.1369		29.9739		31.5853		30.6484		37.0157		32.7027		1970.48	33.9465
		464.381		1561.45	50.4944	2322.05	26.8902	2388.72	21.7226	2325.8	28.4811	2461.17	20.9189	2335.22	27.358	1860.03	29.0041	2275.36	27.664	1627.15	34.1856	2188.09	29.745			50.4944		26.8902		21.7226		28.4811		20.9189		27.358		29.0041		27.664		34.1856		29.745		1979.7	31.2651
		501.439		1549.6	46.987	2306.34	23.9138	2393.86	19.2784	2319.55	25.9275	2474.81	18.4764	2322.45	24.4098	1869.75	26.4001	2265.02	24.7945	1631.26	31.6522	2176.7	26.7759			46.987		23.9138		19.2784		25.9275		18.4764		24.4098		26.4001		24.7945		31.6522		26.7759		1983.86	28.5588	383.424	10.4078
		541.455		1535.63	43.3083	2292.41	21.2877	2396.65	16.8044	2307.46	22.8325	2480.86	16.0536	2305.45	21.6186	1873.19	23.7932	2246.18	22.0078	1634.53	29.087	2158.1	24.1444			43.3083		21.2877		16.8044		22.8325		16.0536		21.6186		23.7932		22.0078		29.087		24.1444		1984.17	25.8093
		584.663		1527.93	39.9176	2277.56	18.3447	2407.09	14.2244	2290.23	20.1366	2483.26	13.6444	2292.88	18.9615	1877.54	21.2342	2231.95	19.6131	1644.23	26.2796	2144.7	21.1764			39.9176		18.3447		14.2244		20.1366		13.6444		18.9615		21.2342		19.6131		26.2796		21.1764		1988.01	23.0601
		631.32		1526.91	36.5479	2266.45	15.7738	2408.36	11.8659	2274.56	17.5223	2489.11	11.2408	2275.94	16.4181	1887.22	18.7564	2218.74	16.807	1650.19	23.7413	2126.47	18.5588			36.5479		15.7738		11.8659		17.5223		11.2408		16.4181		18.7564		16.807		23.7413		18.5588		1992.36	20.4304	391.048	9.28804
		681.7		1521.71	33.2578	2247.73	13.5284	2407.56	9.50001	2271.39	14.9009	2486.28	8.93179	2260.81	14.1006	1884.29	16.2297	2204.59	14.4038	1648.23	21.3573	2116.42	16.1479			33.2578		13.5284		9.50001		14.9009		8.93179		14.1006		16.2297		14.4038		21.3573		16.1479		1989.61	17.8553
		736.101		1516.05	30.0266	2238.17	11.0645	2407.58	7.0583	2255.43	12.4931	2489.41	6.54884	2250.33	11.6139	1888.78	14.0655	2195.13	11.9993	1652.74	18.8903	2105.22	13.4022			30.0266		11.0645		7.0583		12.4931		6.54884		11.6139		14.0655		11.9993		18.8903		13.4022		1990.91	15.3179
		794.842		1510.42	26.8863	2211.38	8.70718	2399.6	4.88066	2227.05	9.98225	2474.58	4.29399	2227.81	9.40834	1887.43	11.5726	2170.49	9.80164	1655.85	16.4629	2082.57	11.1401			26.8863		8.70718		4.88066		9.98225		4.29399		9.40834		11.5726		9.80164		16.4629		11.1401		1985.58	12.8193	388.501	8.34763
		858.271		1506.88	23.8473	2191.45	6.41892	2384.2	2.56546	2214.5	7.49714	2468.3	2.12974	2206.33	7.2405	1883.62	9.25107	2151.77	7.26142	1656.59	14.2049	2069.27	8.83058			23.8473		6.41892		2.56546		7.49714		2.12974		7.2405		9.25107		7.26142		14.2049		8.83058		1979.92	10.3997
		926.762		1500.95	20.7126	2172.3	4.45869	2372.17	0.310908	2190.75	5.45021	2448.18	0.0137825	2186.41	5.10642	1876.89	7.00799	2129.46	5.2771	1652.62	11.8547	2044.58	6.48164			20.7126		4.45869		0.310908		5.45021		0.0137825		5.10642		7.00799		5.2771		11.8547		6.48164		1970.16	7.97999
		1000.72		1495.54	17.8111	2141.42	2.40224	2351.67	-1.95129	2164.97	3.14436	2429.03	-2.17583	2169.72	3.21584	1867.33	4.61975	2106.36	3.23421	1651.86	9.74465	2025.14	4.59339			17.8111		2.40224		-1.95129		3.14436		-2.17583		3.21584		4.61975		3.23421		9.74465		4.59339		1959.09	5.60968	372.197	7.54633
		1080.58		1483.41	15.0103	2117.59	0.381242	2331.13	-4.03166	2138.5	1.3961	2399.51	-4.19694	2135.5	1.35003	1852.15	2.63642	2079.59	1.19716	1645.31	7.45602	1997.38	2.68433			15.0103		0.381242		-4.03166		1.3961		-4.19694		1.35003		2.63642		1.19716		7.45602		2.68433		1942.3	3.37482
		1166.81		1473.13	12.1549	2094.93	-1.47422	2304.78	-6.1116	2111.21	-0.744823	2377.81	-6.33744	2111.34	-0.552593	1841.61	0.541261	2053.46	-0.550969	1635.64	5.34332	1976.53	0.680513			12.1549		-1.47422		-6.1116		-0.744823		-6.33744		-0.552593		0.541261		-0.550969		5.34332		0.680513		1926.59	1.11809
		1259.92		1459.31	9.54747	2059.46	-3.257	2269.53	-8.18755	2082.94	-2.68421	2343.57	-8.1992	2078.42	-2.22022	1823.19	-1.59323	2025.17	-2.43275	1624.49	3.2594	1953.44	-1.3172			9.54747		-3.257		-8.18755		-2.68421		-8.1992		-2.22022		-1.59323		-2.43275		3.2594		-1.3172		1904.02	-1.03462	349.069	6.82974
		1360.46		1446.92	6.86358	2027.77	-4.84577	2240.16	-10.2221	2049.14	-4.4526	2305.16	-10.1658	2044.12	-4.03148	1801.79	-3.57446	1994.95	-4.00981	1612.26	1.26792	1917.62	-2.98236			6.86358		-4.84577		-10.2221		-4.4526		-10.1658		-4.03148		-3.57446		-4.00981		1.26792		-2.98236		1881.26	-3.16617
		1469.03		1429.86	4.43831	1989.14	-6.65689	2199.57	-12.1933	2014.44	-6.23222	2266.21	-12.1484	2010.33	-5.48341	1778.9	-5.40835	1966.11	-5.77762	1598.88	-0.582234	1887.19	-4.70471			4.43831		-6.65689		-12.1933		-6.23222		-12.1484		-5.48341		-5.40835		-5.77762		-0.582234		-4.70471		1854.68	-5.17881
		1586.26		1409.6	2.04032	1953.57	-8.17117	2159.52	-14.1033	1978.87	-7.86186	2229.78	-13.9816	1979.6	-7.0488	1757.36	-7.37132	1930.62	-7.4466	1578.28	-2.58493	1857.89	-6.30277			2.04032		-8.17117		-14.1033		-7.86186		-13.9816		-7.0488		-7.37132		-7.4466		-2.58493		-6.30277		1826.91	-7.20017	320.542	6.33021
		1712.85		1389.6	-0.291564	1915.01	-9.56695	2113.69	-15.9711	1940.66	-9.35923	2176.86	-15.7375	1946.21	-8.44418	1725.07	-9.27004	1896.96	-8.90723	1559.37	-4.43213	1830.85	-7.78863			-0.291564		-9.56695		-15.9711		-9.35923		-15.7375		-8.44418		-9.27004		-8.90723		-4.43213		-7.78863		1792.92	-9.14048
		1849.53		1370.28	-2.576	1878.26	-10.8783	2065.32	-17.7595	1900.52	-10.801	2131.6	-17.5131	1906.74	-9.93545	1694.08	-11.0273	1860.83	-10.1843	1536.42	-6.04164	1792.67	-9.11101			-2.576		-10.8783		-17.7595		-10.801		-17.5131		-9.93545		-11.0273		-10.1843		-6.04164		-9.11101		1759.54	-10.9835
		1997.13		1347.16	-4.69172	1840.57	-12.2802	2013.5	-19.4173	1860.06	-12.3408	2080.18	-19.1137	1867.35	-11.2145	1661.93	-12.7152	1820.09	-11.4707	1511.5	-7.76733	1758.25	-10.5399			-4.69172		-12.2802		-19.4173		-12.3408		-19.1137		-11.2145		-12.7152		-11.4707		-7.76733		-10.5399		1722.85	-12.741	283.437	5.91123
		2156.5		1318.97	-6.6442	1799.42	-13.4063	1959.63	-21.1086	1817.65	-13.5265	2025.44	-20.7121	1833.58	-12.3017	1629.68	-14.328	1785.2	-12.6793	1485.54	-9.44173	1722.9	-11.7243			-6.6442		-13.4063		-21.1086		-13.5265		-20.7121		-12.3017		-14.328		-12.6793		-9.44173		-11.7243		1683.85	-14.4469
		2328.59		1293.69	-8.62869	1754.9	-14.5075	1905.25	-22.7112	1773.23	-14.7888	1968.11	-22.1437	1792.41	-13.4549	1590.9	-15.9171	1742.29	-13.8437	1455.97	-10.922	1685.1	-12.9787			-8.62869		-14.5075		-22.7112		-14.7888		-22.1437		-13.4549		-15.9171		-13.8437		-10.922		-12.9787		1642.78	-16.0645
		2514.42		1265.44	-10.3916	1715.76	-15.5149	1848.77	-24.1754	1735.06	-15.9946	1911.33	-23.5629	1750.45	-14.4866	1552.46	-17.3162	1702.5	-14.8839	1425.86	-12.3792	1652.86	-13.9306			-10.3916		-15.5149		-24.1754		-15.9946		-23.5629		-14.4866		-17.3162		-14.8839		-12.3792		-13.9306		1600.77	-17.5651	246.305	5.62289
		2715.07		1237.11	-12.0497	1670.51	-16.334	1790.53	-25.59	1689.62	-17.0266	1854.49	-24.8683	1712.4	-15.3836	1513.36	-18.7838	1665.48	-15.9398	1394.65	-13.7246	1612.28	-15.0258			-12.0497		-16.334		-25.59		-17.0266		-24.8683		-15.3836		-18.7838		-15.9398		-13.7246		-15.0258		1558.03	-19.0033
		2931.73		1208.11	-13.777	1630.03	-17.1522	1731.43	-26.8454	1645	-17.8958	1793.24	-26.145	1672.73	-16.1497	1470.07	-20.0656	1624.69	-16.7018	1362.2	-15.0279	1578.18	-15.8946			-13.777		-17.1522		-26.8454		-17.8958		-26.145		-16.1497		-20.0656		-16.7018		-15.0279		-15.8946		1513.01	-20.3722
		3165.69		1175.33	-15.2619	1588.12	-17.9341	1672.41	-28.1551	1599.87	-18.7761	1732.03	-27.272	1630.66	-16.9375	1431.14	-21.2789	1583.83	-17.5124	1329.23	-16.1951	1538.8	-16.8435			-15.2619		-17.9341		-28.1551		-18.7761		-27.272		-16.9375		-21.2789		-17.5124		-16.1951		-16.8435		1468.03	-21.6326	208.694	5.37815
		3418.31		1144.46	-16.5898	1545.25	-18.521	1612.76	-29.2736	1557.41	-19.4483	1672.92	-28.2751	1591.13	-17.5531	1387.43	-22.3449	1543.07	-18.2822	1294.27	-17.2788	1502.03	-17.3973			-16.5898		-18.521		-29.2736		-19.4483		-28.2751		-17.5531		-22.3449		-18.2822		-17.2788		-17.3973		1422.37	-22.7524
		3691.1		1111	-17.9095	1504.29	-18.9916	1552.47	-30.2058	1514.36	-20.2165	1612.25	-29.1992	1552.24	-18.1788	1346.61	-23.4194	1505.39	-18.8162	1261.01	-18.2503	1461.91	-18.064			-17.9095		-18.9916		-30.2058		-20.2165		-29.1992		-18.1788		-23.4194		-18.8162		-18.2503		-18.064		1376.67	-23.7968
		3985.65		1078.06	-19.1102	1463.66	-19.4667	1492.62	-31.1798	1472.87	-20.6977	1553.26	-29.9762	1511.16	-18.6752	1303.18	-24.2063	1465.12	-19.367	1226.74	-19.1347	1426.04	-18.7318			-19.1102		-19.4667		-31.1798		-20.6977		-29.9762		-18.6752		-24.2063		-19.367		-19.1347		-18.7318		1330.77	-24.7214	173.864	5.14366
		4303.71		1045.98	-20.1337	1425.45	-19.7949	1432.82	-31.8929	1430.41	-21.08	1494.88	-30.6469	1473.26	-19.1058	1258.81	-25.1239	1425.92	-19.8594	1191.36	-19.9146	1390.58	-19.093			-20.1337		-19.7949		-31.8929		-21.08		-30.6469		-19.1058		-25.1239		-19.8594		-19.9146		-19.093		1284.77	-25.5424
		4647.15		1014.65	-21.0779	1387.33	-19.972	1375.64	-32.5763	1389.06	-21.608	1435.64	-31.1986	1436.09	-19.4034	1218.62	-25.7446	1386.3	-20.0995	1157.08	-20.563	1354	-19.5138			-21.0779		-19.972		-32.5763		-21.608		-31.1986		-19.4034		-25.7446		-20.0995		-20.563		-19.5138		1240.33	-26.2321
		5018		982.901	-21.8958	1348.75	-20.2217	1319.57	-33.0832	1348.39	-21.7872	1378.3	-31.567	1398.93	-19.739	1175.21	-26.2991	1352.37	-20.3896	1123.54	-21.1459	1319.89	-19.8276			-21.8958		-20.2217		-33.0832		-21.7872		-31.567		-19.739		-26.2991		-20.3896		-21.1459		-19.8276		1195.9	-26.7982	141.135	4.86776
		5418.44		949.984	-22.5052	1314.88	-20.2408	1265.26	-33.4065	1309.45	-21.9614	1324.89	-31.9093	1363.45	-19.8374	1135.49	-26.7441	1316.14	-20.6541	1089.83	-21.5208	1286.7	-20.0141			-22.5052		-20.2408		-33.4065		-21.9614		-31.9093		-19.8374		-26.7441		-20.6541		-21.5208		-20.0141		1153.09	-27.2172
		5850.84		919.685	-23.0172	1277.02	-20.1666	1213.01	-33.6617	1271.34	-21.9954	1272.31	-32.0371	1329.08	-19.8312	1096.3	-27.1019	1280.63	-20.6257	1057.66	-21.7802	1253.91	-20.1519			-23.0172		-20.1666		-33.6617		-21.9954		-32.0371		-19.8312		-27.1019		-20.6257		-21.7802		-20.1519		1111.79	-27.5196
		6317.74		887.333	-23.3787	1246.55	-20.0506	1162.75	-33.8003	1237.33	-21.9964	1224.46	-32.0951	1294.96	-19.839	1056.79	-27.3472	1247.03	-20.6907	1025.07	-22.0163	1222.43	-20.2152			-23.3787		-20.0506		-33.8003		-21.9964		-32.0951		-19.839		-27.3472		-20.6907		-22.0163		-20.2152		1071.28	-27.7275	116.628	4.63959
		6821.9		858.704	-23.5674	1214.82	-19.8797	1114.53	-33.7301	1202.51	-21.9075	1175.98	-31.9995	1263.1	-19.8166	1020.51	-27.445	1214.11	-20.5797	994.557	-22.1312	1192.05	-20.1709			-23.5674		-19.8797		-33.7301		-21.9075		-31.9995		-19.8166		-27.445		-20.5797		-22.1312		-20.1709		1032.86	-27.7747
		7366.3		829.102	-23.6703	1183.02	-19.5648	1067.69	-33.5706	1168.66	-21.7157	1130.84	-31.8001	1232.46	-19.6617	984.258	-27.4371	1184.89	-20.4326	965.741	-22.075	1159.77	-20.0802			-23.6703		-19.5648		-33.5706		-21.7157		-31.8001		-19.6617		-27.4371		-20.4326		-22.075		-20.0802		995.525	-27.7106
		7954.14		802.602	-23.656	1154.48	-19.2662	1025.21	-33.2667	1137.82	-21.4153	1087.37	-31.4927	1203.71	-19.4332	949.638	-27.2475	1153.88	-20.2189	937.263	-22.0175	1134.15	-19.895			-23.656		-19.2662		-33.2667		-21.4153		-31.4927		-19.4332		-27.2475		-20.2189		-22.0175		-19.895		960.418	-27.5361	95.7847	4.33792
		8588.88		776.391	-23.5398	1129.07	-18.831	984.73	-32.805	1108.08	-21.0593	1048.25	-31.0147	1175.97	-19.1622	916.829	-27.0742	1125.26	-19.9128	910.979	-21.7304	1107.79	-19.728			-23.5398		-18.831		-32.805		-21.0593		-31.0147		-19.1622		-27.0742		-19.9128		-21.7304		-19.728		927.437	-27.2328
		9274.29		751.565	-23.2124	1102.65	-18.3381	946.365	-32.2222	1080.23	-20.6225	1011.37	-30.4369	1149.56	-18.8257	886.272	-26.6461	1098.75	-19.5096	885.135	-21.4219	1081.18	-19.3987			-23.2124		-18.3381		-32.2222		-20.6225		-30.4369		-18.8257		-26.6461		-19.5096		-21.4219		-19.3987		896.142	-26.7879
		10014.4		728.305	-22.7738	1079.09	-17.7693	911.66	-31.5129	1054.41	-20.1164	975.997	-29.8089	1124.26	-18.4441	857.19	-26.1815	1073.66	-19.0861	861.786	-21.0232	1058.17	-19.0992			-22.7738		-17.7693		-31.5129		-20.1164		-29.8089		-18.4441		-26.1815		-19.0861		-21.0232		-19.0992		866.987	-26.2601	81.5287	3.99428
		10813.5		706.416	-22.2488	1057.7	-17.1562	878.147	-30.7255	1030.09	-19.5071	944.617	-29.0636	1102.24	-17.9958	830.998	-25.6105	1051.37	-18.6251	838.769	-20.5089	1034.6	-18.6852			-22.2488		-17.1562		-30.7255		-19.5071		-29.0636		-17.9958		-25.6105		-18.6251		-20.5089		-18.6852		839.79	-25.6315
		11676.5		686.138	-21.6525	1037.13	-16.5444	848.395	-29.8625	1007.57	-18.8493	915.029	-28.2625	1080.05	-17.5199	804.554	-24.9686	1028.76	-18.064	817.378	-19.9415	1012.85	-18.1762			-21.6525		-16.5444		-29.8625		-18.8493		-28.2625		-17.5199		-24.9686		-18.064		-19.9415		-18.1762		814.299	-24.9375
		12608.3		667.351	-20.9601	1018.94	-15.8215	820.552	-28.8568	985.851	-18.2891	886.701	-27.3544	1059.85	-16.9457	781.652	-24.1751	1008.3	-17.4487	798.534	-19.2806	994.416	-17.6865			-20.9601		-15.8215		-28.8568		-18.2891		-27.3544		-16.9457		-24.1751		-17.4487		-19.2806		-17.6865		790.958	-24.1254	71.3653	3.64162
		13614.4		650.592	-20.114	1001.33	-15.0978	796.179	-27.8614	967.495	-17.4916	862.794	-26.4637	1041.09	-16.4432	760.452	-23.3167	988.663	-16.8545	781.329	-18.5966	975.218	-17.1274			-20.114		-15.0978		-27.8614		-17.4916		-26.4637		-16.4432		-23.3167		-16.8545		-18.5966		-17.1274		770.269	-23.2705
		14700.9		633.951	-19.2054	985.993	-14.3495	773.864	-26.7501	948.807	-16.7349	840.173	-25.4801	1024.41	-15.7974	738.972	-22.3776	971.09	-16.2481	765.156	-17.7964	957.177	-16.584			-19.2054		-14.3495		-26.7501		-16.7349		-25.4801		-15.7974		-22.3776		-16.2481		-17.7964		-16.584		750.423	-22.3219
		15874		620.582	-18.1607	972.247	-13.5975	753.372	-25.6585	932.675	-15.9263	819.958	-24.379	1007.39	-15.2248	721.332	-21.3988	956.242	-15.586	750.087	-16.9783	942.488	-15.9885			-18.1607		-13.5975		-25.6585		-15.9263		-24.379		-15.2248		-21.3988		-15.586		-16.9783		-15.9885		733.066	-21.3151	64.8732	3.37691
		17140.8		607.33	-17.1363	958.704	-12.8081	734.79	-24.428	918.023	-15.0928	801.555	-23.3988	992.443	-14.5211	704.653	-20.3422	941.654	-14.9143	736.835	-16.1854	928.231	-15.3053			-17.1363		-12.8081		-24.428		-15.0928		-23.3988		-14.5211		-20.3422		-14.9143		-16.1854		-15.3053		717.033	-20.2981
		18508.6		595.726	-16.0721	947.094	-12.0244	718.743	-23.265	905.092	-14.2856	785.034	-22.3851	978.353	-13.9262	690.055	-19.309	927.027	-14.1646	724.545	-15.3088	915.827	-14.6573			-16.0721		-12.0244		-23.265		-14.2856		-22.3851		-13.9262		-19.309		-14.1646		-15.3088		-14.6573		702.82	-19.268
		19985.6		586.563	-14.9567	937.453	-11.1909	703.811	-22.1027	892.512	-13.492	770.55	-21.3354	966.24	-13.2252	677.142	-18.1648	914.215	-13.3988	713.216	-14.3862	903.861	-13.9783			-14.9567		-11.1909		-22.1027		-13.492		-21.3354		-13.2252		-18.1648		-13.3988		-14.3862		-13.9783		690.257	-18.1892	60.137	3.16626
		21580.5		577.532	-13.8051	928.657	-10.4036	691.571	-20.9845	881.499	-12.5719	756.47	-20.3322	955.204	-12.5903	665.592	-17.0378	904.005	-12.6566	703.3	-13.5754	893.422	-13.3405			-13.8051		-10.4036		-20.9845		-12.5719		-20.3322		-12.5903		-17.0378		-12.6566		-13.5754		-13.3405		678.893	-17.147
		23302.7		570.221	-12.5337	920.986	-9.60974	679.809	-19.8412	872.29	-11.722	744.474	-19.2578	945.273	-11.9339	655.11	-15.8696	893.587	-11.8085	695.34	-12.6611	883.971	-12.6417			-12.5337		-9.60974		-19.8412		-11.722		-19.2578		-11.9339		-15.8696		-11.8085		-12.6611		-12.6417		668.991	-16.0327
		25162.2		563.84	-11.4272	914.37	-8.82695	670.225	-18.7315	864.067	-10.8819	733.654	-18.3456	935.993	-11.2675	646.456	-14.7595	885.236	-11.0434	687.646	-11.8125	875.959	-12.0097			-11.4272		-8.82695		-18.7315		-10.8819		-18.3456		-11.2675		-14.7595		-11.0434		-11.8125		-12.0097		660.364	-15.0153	56.0773	3.10158
		27170.2		559.281	-10.2787	908.567	-8.0561	661.526	-17.645	857.031	-10.0533	724.402	-17.3734	927.126	-10.633	638.119	-13.6036	877.559	-10.2686	681.643	-10.8886	868.496	-11.4226			-10.2787		-8.0561		-17.645		-10.0533		-17.3734		-10.633		-13.6036		-10.2686		-10.8886		-11.4226		652.994	-13.9579
		29338.4		554.953	-9.16336	903.232	-7.28104	653.201	-16.6018	850.68	-9.24797	715.311	-16.5	920.538	-10.0056	631.724	-12.5437	870.562	-9.50522	676.49	-10.0485	861.03	-10.7761			-9.16336		-7.28104		-16.6018		-9.24797		-16.5		-10.0056		-12.5437		-9.50522		-10.0485		-10.7761		646.336	-12.9715
		31679.6		551.86	-8.09162	899.424	-6.55949	646.31	-15.5869	845.63	-8.42399	708.269	-15.6149	913.584	-9.413	626.283	-11.4411	864.636	-8.76085	671.792	-9.22033	855.537	-10.1773			-8.09162		-6.55949		-15.5869		-8.42399		-15.6149		-9.413		-11.4411		-8.76085		-9.22033		-10.1773		640.903	-11.991	52.2761	3.13839
		34207.7		549.525	-6.99046	896.524	-5.8391	640.748	-14.6478	841.378	-7.63736	700.811	-14.7698	908.44	-8.78935	622.4	-10.3458	859.967	-7.99984	668.316	-8.40701	850.358	-9.61195			-6.99046		-5.8391		-14.6478		-7.63736		-14.7698		-8.78935		-10.3458		-7.99984		-8.40701		-9.61195		636.36	-11.0322
		36937.5		548.193	-5.9359	894.355	-5.15907	635.525	-13.7554	838.41	-6.84007	694.416	-13.9381	902.801	-8.18366	618.65	-9.32714	856.146	-7.29602	665.011	-7.60314	845.851	-8.98589			-5.9359		-5.15907		-13.7554		-6.84007		-13.9381		-8.18366		-9.32714		-7.29602		-7.60314		-8.98589		632.359	-10.1119
		39885.2		547.721	-4.92868	892.859	-4.48885	630.281	-12.957	835.607	-6.13459	689.196	-13.1732	898.514	-7.65522	616.263	-8.30524	852.658	-6.6383	662.329	-6.87876	841.612	-8.48785			-4.92868		-4.48885		-12.957		-6.13459		-13.1732		-7.65522		-8.30524		-6.6383		-6.87876		-8.48785		629.158	-9.24859	47.9676	3.29614
		43068.1		547.389	-3.96868	891.62	-3.88064	626.352	-12.1685	833.852	-5.4515	683.874	-12.4786	895.001	-7.10673	613.965	-7.40633	850.316	-5.92996	660.499	-6.2106	838.796	-8.00968			-3.96868		-3.88064		-12.1685		-5.4515		-12.4786		-7.10673		-7.40633		-5.92996		-6.2106		-8.00968		626.416	-8.44655
		46504.9		548.325	-3.04849	891.896	-3.30649	622.863	-11.3388	831.729	-4.73606	679.28	-11.7405	891.709	-6.57098	612.725	-6.48418	848.276	-5.29185	659.95	-5.49805	835.91	-7.57098			-3.04849		-3.30649		-11.3388		-4.73606		-11.7405		-6.57098		-6.48418		-5.29185		-5.49805		-7.57098		624.628	-7.62201
		50216.1		548.577	-2.20028	892.122	-2.67173	619.019	-10.6521	830.996	-4.0724	675.255	-11.0936	888.908	-6.0774	611.906	-5.61163	846.545	-4.68866	658.147	-4.87076	832.821	-7.09312			-2.20028		-2.67173		-10.6521		-4.0724		-11.0936		-6.0774		-5.61163		-4.68866		-4.87076		-7.09312		622.581	-6.88567	43.9153	3.45046
		54223.4		550.711	-1.37905	892.393	-2.14235	616.184	-9.99796	831.226	-3.43391	670.747	-10.4599	887.663	-5.65232	611.808	-4.85678	845.901	-4.1284	658.09	-4.30179	830.636	-6.77825			-1.37905		-2.14235		-9.99796		-3.43391		-10.4599		-5.65232		-4.85678		-4.1284		-4.30179		-6.77825		621.508	-6.1991
		58550.4		552.301	-0.601343	893.477	-1.62771	613.585	-9.33013	830.844	-2.85791	667.398	-9.8637	885.308	-5.24235	612.073	-4.02028	845.516	-3.57582	658.413	-3.74867	829.441	-6.38491			-0.601343		-1.62771		-9.33013		-2.85791		-9.8637		-5.24235		-4.02028		-3.57582		-3.74867		-6.38491		620.754	-5.51282
		63222.8		554.369	0.129466	894.443	-1.15559	611.185	-8.72285	831.813	-2.23884	664.159	-9.31259	883.185	-4.81399	612.525	-3.33613	845.285	-3.08393	659.088	-3.21651	828.041	-6.10608			0.129466		-1.15559		-8.72285		-2.23884		-9.31259		-4.81399		-3.33613		-3.08393		-3.21651		-6.10608		620.265	-4.89172	39.7959	3.59612
		68268.1		557.267	0.794434	896.502	-0.734066	608.563	-8.17978	833.256	-1.75732	661.607	-8.78951	882.668	-4.44284	614.101	-2.66212	846.48	-2.54991	659.502	-2.65473	826.393	-5.76585			0.794434		-0.734066		-8.17978		-1.75732		-8.78951		-4.44284		-2.66212		-2.54991		-2.65473		-5.76585		620.208	-4.29834
		73715.9		560.29	1.44609	899.018	-0.268953	606.661	-7.62419	833.965	-1.23265	658.295	-8.28695	881.016	-4.13342	615.48	-2.00881	847.386	-2.11	660.669	-2.27358	826.768	-5.55138			1.44609		-0.268953		-7.62419		-1.23265		-8.28695		-4.13342		-2.00881		-2.11		-2.27358		-5.55138		620.279	-3.74949
		79598.5		563.569	2.0595	901.131	0.120372	604.914	-7.14345	835.396	-0.793112	655.673	-7.82699	879.613	-3.75775	617.452	-1.44384	848.415	-1.7013	661.721	-1.8466	825.781	-5.31496			2.0595		0.120372		-7.14345		-0.793112		-7.82699		-3.75775		-1.44384		-1.7013		-1.8466		-5.31496		620.666	-3.24027	35.8598	3.72907
		85950.6		567.015	2.64394	904.759	0.492765	603.398	-6.68377	838.293	-0.331097	652.945	-7.35887	879.3	-3.45517	619.448	-0.916405	849.784	-1.23974	662.945	-1.42791	825.497	-5.1595			2.64394		0.492765		-6.68377		-0.331097		-7.35887		-3.45517		-0.916405		-1.23974		-1.42791		-5.1595		621.15	-2.74861
		92809.5		570.542	3.11831	908.039	0.832855	601.654	-6.23358	840.292	0.100675	651.418	-6.94434	877.325	-3.16942	621.767	-0.433988	852.005	-0.925595	665.357	-1.08483	825.008	-4.98675			3.11831		0.832855		-6.23358		0.100675		-6.94434		-3.16942		-0.433988		-0.925595		-1.08483		-4.98675		622.148	-2.31569
		100216		574.719	3.65881	910.308	1.1351	600.446	-5.77112	843.246	0.5353	649.287	-6.51855	875.104	-2.80732	624.113	0.0460395	853.854	-0.560095	667.728	-0.765473	825.561	-4.85348			3.65881		1.1351		-5.77112		0.5353		-6.51855		-2.80732		0.0460395		-0.560095		-0.765473		-4.85348		623.258	-1.87006	33.2635	3.80228
		108213		578.126	4.08194	914.191	1.4715	598.592	-5.33866	846.363	0.906278	647.097	-6.0846	873.476	-2.49047	626.656	0.517388	856.001	-0.202332	669.136	-0.447917	825.548	-4.78964			4.08194		1.4715		-5.33866		0.906278		-6.0846		-2.49047		0.517388		-0.202332		-0.447917		-4.78964		623.921	-1.45437
		116849		582.743	4.51774	917.237	1.72868	597.883	-4.9895	849.477	1.23819	645.605	-5.77759	873.554	-2.37381	629.497	0.848934	858.087	0.0447063	671.645	-0.174506	826.493	-4.71095			4.51774		1.72868		-4.9895		1.23819		-5.77759		-2.37381		0.848934		0.0447063		-0.174506		-4.71095		625.474	-1.11498
		126173		587.21	4.89639	921.485	2.03831	596.372	-4.59039	852.798	1.5609	644.136	-5.42167	872.949	-2.13446	633.089	1.30074	861.448	0.40962	673.835	0.00824767	827.141	-4.75603			4.89639		2.03831		-4.59039		1.5609		-5.42167		-2.13446		1.30074		0.40962		0.00824767		-4.75603		626.928	-0.761337	31.7664	3.82713
		136242		592.033	5.27352	924.512	2.25596	595.898	-4.24548	856.316	1.89385	643.23	-5.06831	872.432	-2.0775	636.478	1.60202	863.403	0.579044	676.877	0.218595	826.881	-4.74751			5.27352		2.25596		-4.24548		1.89385		-5.06831		-2.0775		1.60202		0.579044		0.218595		-4.74751		628.903	-0.443932
		147114		596.481	5.644	928.925	2.48076	595.615	-3.86656	860.276	2.14794	641.281	-4.76058	869.381	-1.8316	639.55	1.88921	867.26	0.815981	680.025	0.399915	826.943	-4.81823			5.644		2.48076		-3.86656		2.14794		-4.76058		-1.8316		1.88921		0.815981		0.399915		-4.81823		630.59	-0.138803
		158854		601.332	5.98513	932.591	2.6761	594.706	-3.49506	863.986	2.43102	640.435	-4.44709	860.79	-1.32225	643.036	2.16767	870.132	1.05088	682.539	0.466353	827.835	-4.93401			5.98513		2.6761		-3.49506		2.43102		-4.44709		-1.32225		2.16767		1.05088		0.466353		-4.93401		632.41	0.1354	31.8676	3.81152
		171531		606.359	6.23756	938.164	2.83809	593.007	-3.12243	868.057	2.65077	639.963	-4.10607	862.816	-1.50884	646.484	2.39033	873.276	1.23184	685.607	0.61221	827.619	-4.94601			6.23756		2.83809		-3.12243		2.65077		-4.10607		-1.50884		2.39033		1.23184		0.61221		-4.94601		634.284	0.40232	32.554	3.76287

## Sheet: Fig 3d,f (Porcine Translation)
Fig 3(d), 3(f)
						Hexadecimal Impedance
		PEDOT:PSS-Treated Sensor	Displacement (mm)	Time (sec)		Little Endian Format			Decimal Impedance												Displacement (mm)	Decimal Impedance
			10	3		91	3		859												10	859
			13	4		58	3		826												11.5
			16	5		29	3		797												13	826
			17.5	5		3	3		771												14.5
			19	6		28	3		796												16	797
			20.5	6		29	3		797												17.5	771
			22	7		55	3		823												19	796
			23.5	7		161	3		929												20.5	797
			25	8		244	3		1012												22	823
			28	9		202	3		970												23.5	929
			29.5	9		198	3		966												25	1012
			49	16		198	4		1222												26.5
			50.5	17		173	3		941												28	970
			52	17		156	3		924												29.5	966
			53.5	18		124	3		892												31
			56.5	19		113	3		881												32.5
			58	19		67	3		835												34
			59.5	20		18	3		786												35.5
			82						INF												37
		Begin Contact with PBS Tissue	85	28		86	2		598												38.5
			88	29		255	1		511												40
			89.5	29		38	2		550												41.5
			91	30		248	1		504												43
			92.5	30		50	2		562												44.5
			94	31		250	1		506												46
			95.5	31		234	1		490												47.5
			97	32		182	1		438												49	1222
			98.5	32		163	1		419												50.5	941
			100	33		207	1		463												52	924
			103	34		236	1		492												53.5	892
			104.5	34		4	2		516												55
			106	35		11	2		523												56.5	881
			109	36		18	2		530												58	835
			110.5	36		37	2		549												59.5	786
			112	37		42	2		554												61
																					62.5
						Hexadecimal Impedance															64
				Time (sec)		Little Endian Format			Decimal Impedance												65.5
		Unmodified Impedance Sensor		N/A		184	4		1208												67
				N/A		187	4		1211												68.5
				N/A		189	4		1213												70
				N/A		190	4		1214												71.5
				N/A		192	4		1216												73
				N/A		194	4		1218												74.5
				N/A		196	4		1220												76
				N/A		200	4		1224												77.5
				N/A		240	4		1264												79
				N/A		254	4		1278												80.5
																					82
																					83.5
		Begin Contact with PBS Tissue		N/A		10	5		1290												85	598
				N/A		185	6		1721												86.5
				N/A		114	6		1650												88	511
				N/A		2	5		1282												89.5	550
				N/A		11	5		1291												91	504
				N/A		16	5		1296												92.5	562
				N/A		83	5		1363												94	506
				N/A		228	5		1508												95.5	490
				N/A		219	6		1755												97	438
				N/A		13	5		1293												98.5	419
				N/A		157	6		1693												100	463
				N/A		11	5		1291												101.5
																					103	492
																					104.5	516
						Unmodified Sensor				PEDOT:PSS-Treated Sensor											106	523
								N.T.	PBS		N.T.	PBS									107.5
							avg	1226.6	1452.75	avg	890.389	512.812									109	530
							stdev	22.8263	189.101	stdev	107.063	45.0239									110.5	549
						high				high											112	554
						low				low
						Variance	42540
						Variance	35759

## Sheet: Fig 4b (Ussing Chamber)
Fig 4(b)		EDTA-Treated Sample I		EDTA-Treated Sample II		Untreated Sample I		Untreated Sample II
	Time	Conductance	Impedance	Conductance	Impedance	Conductance	Impedance	Conductance	Impedance
	0	14.4604	69.1544	20.193	49.5222	24.2933	41.1636	27.5327	36.3204
	5	14.4732	69.0933	20.1556	49.6141	24.243	41.249	27.42	36.4698
	10	14.4981	68.9744	20.1215	49.6981	24.2924	41.1651	27.2073	36.7548
	15	14.4718	69.0999	20.2148	49.4688	24.3187	41.1207	27.0262	37.0012
	20	14.5214	68.8641	20.1928	49.5226	24.2568	41.2256	27.0726	36.9378
	25	14.4981	68.9744	20.1309	49.6749	24.3102	41.1349	26.8204	37.285
	30	14.5525	68.7165	20.1743	49.5679	24.3147	41.1274	25.156	39.752
	35	14.5607	68.6778	20.0653	49.8373	24.263	41.215	26.8444	37.2517
	40	14.5888	68.5458	20.199	49.5074	24.3245	41.1108	26.6117	37.5775
	45	14.6195	68.402	20.165	49.591	24.2492	41.2384	26.5411	37.6774
	50	14.6305	68.3504	20.1307	49.6754	24.2888	41.1712	26.3948	37.8863
	55	14.6384	68.3135	20.2835	49.3012	24.3231	41.1131	26.2746	38.0596
	60	14.6307	68.3493	20.081	49.7984	24.2612	41.218	26.1663	38.2171
	65	14.66	68.2128	20.1182	49.7062	24.2888	41.1712	26.0399	38.4027
	70	14.7378	67.8526	20.0653	49.8372	24.3294	41.1026	26.0025	38.4578
	75	14.7022	68.017	20.1057	49.7371	24.2893	41.1704	25.8406	38.6988
	80	14.738	67.8519	19.9596	50.1013	24.3205	41.1175	25.5413	39.1522
	85	14.799	67.5721	20.0684	49.8296	24.263	41.215	24.1147	41.4685
	90	14.8191	67.4805	19.9347	50.1638	24.215	41.2968	25.6538	38.9806
	95	14.8609	67.2907	20.2429	49.4	24.2701	41.2029	25.4438	39.3023
	100	14.9158	67.0431	20.2616	49.3544	24.2652	41.2113	25.3364	39.4688
	105	14.8971	67.127	20.1835	49.5454	24.255	41.2286	25.179	39.7157
	110	14.9159	67.0426	20.2302	49.4311	24.2184	41.2909	25.1371	39.7819
	115	15.0359	66.5076	20.358	49.1207	24.2358	41.2613	25.0358	39.9427
	120	15.0078	66.6321	20.0405	49.8991	24.2072	41.31	24.9423	40.0925
	125	15.0327	66.5216	20.5012	48.7775	24.1729	41.3686	24.7899	40.339
	130	15.1061	66.1986	20.4728	48.8453	24.1516	41.4051	24.7304	40.436
	135	15.0873	66.2808	20.7294	48.2406	24.1581	41.394	24.5389	40.7516
	140	15.131	66.0895	20.703	48.3023	24.1384	41.4278	24.4458	40.9068
	145	15.1776	65.8867	20.9639	47.701	24.1441	41.4181	24.1994	41.3234
	150	15.184	65.8587	21.099	47.3956	24.1516	41.4051	24.405	40.9752
	155	15.2556	65.5497	20.7719	48.142	24.1015	41.4911	24.4254	40.941
	160	15.2993	65.3627	21.2694	47.0158	24.0942	41.5038	23.3302	42.8629
	165	15.2246	65.6833	21.0544	47.4959	24.0542	41.5727	24.6389	40.5863
	170	15.282	65.4364	21.2823	46.9874	24.1142	41.4694	24.577	40.6885
	176	15.4026	64.924	20.9894	47.643	24.0418	41.5942	24.3312	41.0996
	181	15.26	65.5306	21.2325	47.0976	24.0942	41.5038	24.1189	41.4612
	186	15.5517	64.3015	21.099	47.3956	24.0044	41.6591	24.0959	41.5009
	191	15.7803	63.3703	21.2733	47.0072	24.0306	41.6136	24.279	41.1878
	196	15.8502	63.0906	21.2955	46.9582	24.0131	41.6439	24.2492	41.2384
	201	15.9614	62.6513	21.2418	47.0769	23.9988	41.6688	24.1981	41.3256
	206	16.0954	62.1297	20.8893	47.8714	24.0406	41.5964	24.0785	41.5309
	211	16.2838	61.4106	21.2364	47.089	24.0556	41.5704	24.1195	41.4603
	216	16.5231	60.5213	21.4281	46.6676	23.9607	41.7351	24.1887	41.3416
	221	16.5079	60.5769	21.3072	46.9325	23.9607	41.7351	24.2212	41.2862
	226	16.7727	59.6207	21.5002	46.5113	23.9202	41.8056	24.1048	41.4855
	231	16.9336	59.0541	21.3943	46.7413	23.909	41.8253	24.079	41.5299
	236	17.0889	58.5174	21.4126	46.7015	23.8955	41.849	24.1503	41.4074
	241	16.9423	59.0239	21.5416	46.4219	23.922	41.8025	23.9613	41.7339
	246	17.2883	57.8424	21.4237	46.6773	24.0019	41.6634	24.0062	41.6558
	251	17.1544	58.2939	21.5696	46.3615	23.9333	41.7829	23.9103	41.8229
	256	17.1344	58.3621	21.3948	46.7404	23.9376	41.7753	23.9182	41.8092
	261	17.3342	57.6895	21.5251	46.4575	23.9121	41.8198	23.6737	42.2409
	266	17.1348	58.3606	21.5593	46.3837	23.9171	41.8111	22.6121	44.2241
	271	17.1482	58.3152	21.6024	46.2912	23.8785	41.8787	24.2177	41.2921
	276	17.2662	57.9166	21.6417	46.207	23.8735	41.8875	24.0766	41.5341
	281	17.126	58.3908	21.4868	46.5402	23.8677	41.8975	24.2074	41.3097
	286	17.3479	57.6439	21.6428	46.2047	23.8995	41.8419	24.1638	41.3842
	291	17.5975	56.8262	21.5832	46.3323	23.8138	41.9924	24.2942	41.1621
	296	17.2651	57.9203	21.6024	46.2912	23.8404	41.9456	24.1345	41.4345
	301	17.394	57.491	21.5826	46.3337	23.8773	41.8808	24.214	41.2985
	306	17.6678	56.6001	21.6589	46.1704	23.7991	42.0183	24.1869	41.3447
	311	17.6909	56.5263	21.7548	45.9668	23.8267	41.9697	24.162	41.3873
	316	17.5421	57.0059	21.6703	46.1461	23.7636	42.0811	24.1464	41.414
	321	17.5296	57.0464	21.7517	45.9734	23.7902	42.0341	24.1607	41.3895
	326	17.7151	56.4491	21.6241	46.2446	23.7426	42.1184	24.3324	41.0975
	331	17.6693	56.5954	21.6968	46.0898	23.8589	41.9131	24.3489	41.0696
	336	17.5684	56.9204	21.6444	46.2013	23.7231	42.153	24.2346	41.2633
	341	17.6472	56.6661	21.6537	46.1815	23.8226	41.9769	24.275	41.1946
	346	17.7948	56.1963	21.7907	45.8911	23.7032	42.1883	24.2764	41.1923
	351	17.5389	57.016	21.6511	46.1871	23.7972	42.0218	24.2266	41.277
	356	17.8877	55.9044	21.7715	45.9316	23.7695	42.0707	24.3218	41.1154
	361	17.8474	56.0307	21.744	45.9897	23.7118	42.1731	24.4237	40.9439
	366	17.6985	56.5018	21.5914	46.3147	23.7969	42.0223	24.3877	41.0043
	371	17.8415	56.049	21.7792	45.9155	23.7243	42.1509	24.3142	41.1282
	376	17.8447	56.0392	21.6469	46.1959	23.7672	42.0749	24.368	41.0374
	381	17.8741	55.947	21.7257	46.0283	23.7367	42.1288	24.486	40.8397
	386	17.8656	55.9735	21.8487	45.7692	23.7301	42.1406	24.3931	40.9951
	391	17.8291	56.0882	21.6848	46.1153	23.6763	42.2363	24.4788	40.8517
	396	18.0911	55.2759	21.6687	46.1494	23.7258	42.1482	24.3396	41.0854
	401	17.9633	55.6692	21.6719	46.1428	23.6693	42.2489	24.1928	41.3345
	406	18.0087	55.5286	21.6075	46.2803	23.6709	42.2459	24.19	41.3393
	411	18.1043	55.2355	21.6656	46.1561	23.7176	42.1628	23.1301	43.2338
	416	17.9502	55.7098	21.6926	46.0987	23.6701	42.2474	24.6762	40.5249
	421	18.1722	55.0292	21.7368	46.0049	23.7921	42.0307	24.7004	40.4852
	426	18.2406	54.8227	21.7865	45.9	23.7465	42.1115	24.6307	40.5997
	431	18.0498	55.4024	21.7081	46.0658	23.7828	42.0472	24.4738	40.8599
	436	18.3526	54.4882	21.8182	45.8333	23.6704	42.2468	24.5497	40.7337
	441	18.3032	54.6351	21.774	45.9262	23.7336	42.1343	24.6604	40.5508
	446	18.1827	54.9974	21.9034	45.655	23.7297	42.1413	24.6374	40.5887
	451	18.3068	54.6246	21.7995	45.8726	23.6962	42.2009	24.6295	40.6017
	456	18.2975	54.6522	21.9421	45.5745	23.625	42.328	24.7163	40.4591
	461	18.4419	54.2244	21.9652	45.5266	23.5939	42.3838	24.8581	40.2283
	466	18.1478	55.1031	22.0828	45.2841	23.7016	42.1912	24.8301	40.2738
	471	18.2735	54.7241	22.0417	45.3685	23.6795	42.2307	24.746	40.4105
	476	18.312	54.609	22.2945	44.8541	23.6483	42.2864	24.8876	40.1807
	481	18.3552	54.4805	22.1084	45.2317	23.6128	42.3498	24.8646	40.2178
	487	18.3583	54.4714	22.112	45.2244	23.6193	42.3382	24.9112	40.1426
	491	18.3359	54.5377	22.1164	45.2153	23.7079	42.1801	24.9502	40.0798
	497	18.3053	54.629	22.0684	45.3136	23.6786	42.2322	24.8629	40.2205
	502	18.6929	53.4962	22.2018	45.0414	23.61	42.355	24.9673	40.0524
	507	18.207	54.9238	22.2347	44.9748	23.6327	42.3143	25.0592	39.9056
	512	18.6897	53.5054	22.363	44.7167	23.5659	42.4343	25.1418	39.7744
	517	18.542	53.9316	22.2098	45.0252	23.6349	42.3102	24.9953	40.0075
	522	18.6981	53.4814	22.3453	44.7522	23.5973	42.3778	25.248	39.607
	527	18.8421	53.0727	22.245	44.9539	23.536	42.4881	25.1478	39.7649
	532	18.5215	53.9912	22.3367	44.7695	23.5285	42.5017	25.3027	39.5214
	537	18.6721	53.5559	22.3793	44.6841	23.5981	42.3762	25.2167	39.6562
	542	18.4517	54.1955	22.4075	44.628	23.5525	42.4583	25.1791	39.7155
	547	18.5162	54.0067	22.2797	44.884	23.5921	42.387	25.2338	39.6294
	552	18.8206	53.1333	22.426	44.591	23.591	42.389	25.3009	39.5243
	557	18.6205	53.7043	22.3974	44.6481	23.5901	42.3906	25.2674	39.5767
	562	18.5835	53.8113	22.5117	44.4214	23.5998	42.3733	25.2697	39.5731
	567	18.8121	53.1572	22.4285	44.5862	23.5078	42.5391	25.2117	39.6641
	572	18.4966	54.0641	22.4424	44.5586	23.6352	42.3097	25.3546	39.4406
	577	18.764	53.2935	22.4712	44.5013	23.5483	42.4659	25.3832	39.3962
	582	18.7621	53.299	22.5389	44.3677	23.6381	42.3046	25.3462	39.4536
	587	18.5901	53.7919	22.4331	44.577	23.6432	42.2955	25.4016	39.3676
	592	18.8882	52.9431	22.5552	44.3356	23.6037	42.3662	25.5154	39.192
	597	18.7781	53.2535	22.5755	44.2958	23.6057	42.3626	25.437	39.3128
	602	18.8259	53.1183	22.7142	44.0252	23.6361	42.3082	25.5044	39.209
	607	18.6436	53.6377	22.7562	43.9442	23.5382	42.4841	25.6141	39.041
	612	18.8136	53.153	22.8283	43.8054	23.5714	42.4242	25.5244	39.1781
	617	18.7442	53.35	22.8011	43.8575	23.5347	42.4904	25.6694	38.9569
	622	18.6704	53.5607	22.9238	43.6228	23.561	42.4431	25.5552	39.131
	627	19.0097	52.6048	22.8762	43.7135	23.5411	42.4788	25.7236	38.8748
	632	18.456	54.1829	22.8838	43.699	23.5612	42.4427	25.7245	38.8734
	637	18.9242	52.8423	22.8563	43.7517	23.5256	42.507	25.7232	38.8754
	642	18.7064	53.4578	22.9589	43.556	23.5748	42.4182	25.7134	38.8902
	647	18.8376	53.0852	22.8176	43.8259	23.5248	42.5083	25.8393	38.7007
	652	18.9042	52.8984	22.7276	43.9995	23.5153	42.5255	25.972	38.5031
	657	18.9229	52.8461	22.9807	43.5148	23.5694	42.4279	25.9844	38.4846
	663	18.7009	53.4733	22.9074	43.6539	23.5237	42.5103	26.0249	38.4247
	668	18.8298	53.1074	22.7771	43.9038	23.589	42.3926	26.0206	38.4311
	673	18.8962	52.9208	23.0268	43.4276	23.5558	42.4523	25.8961	38.6159
	678	18.9003	52.9092	22.9854	43.506	23.5492	42.4643	25.9633	38.5159
	683	18.9592	52.7449	22.806	43.8481	23.5373	42.4857	26.12	38.2849
	688	19.1323	52.2675	23.0137	43.4524	23.5703	42.4262	26.1869	38.187
	693	19.0538	52.4828	23.125	43.2432	23.563	42.4395	26.3817	37.905
	698	19.1329	52.2661	23.0037	43.4712	23.5766	42.415	26.5173	37.7113
	703	19.3075	51.7932	23.0719	43.3428	23.6193	42.3382	26.5878	37.6112
	708	19.2495	51.9495	23.1602	43.1775	23.614	42.3478	26.7332	37.4067
	713	19.3256	51.7447	23.2555	43.0007	23.5683	42.4299	26.7093	37.4402
	718	19.3608	51.6508	23.0336	43.4148	23.5924	42.3866	26.648	37.5263
	723	19.3641	51.642	23.0466	43.3904	23.5287	42.5013	26.3268	37.9841
	728	19.2488	51.9514	23.086	43.3162	23.6057	42.3626	26.6729	37.4912
	733	19.3217	51.7554	22.9994	43.4794	23.5837	42.4022	26.7757	37.3473
	738	19.1303	52.2731	23.0542	43.3761	23.5672	42.4319	26.7519	37.3806
	743	19.3535	51.6702	23.104	43.2826	23.5474	42.4676	26.6147	37.5732
	748	19.0949	52.3701	22.996	43.4859	23.6128	42.3498	26.5785	37.6245
	753	19.5376	51.1832	23.0267	43.4278	23.5986	42.3753	26.4177	37.8534
	758	19.5005	51.2808	23.075	43.3369	23.6131	42.3494	26.4486	37.8092
	763	19.3672	51.6337	23.1641	43.1702	23.587	42.3962	26.6843	37.4752
	768	19.5019	51.2771	23.042	43.399	23.5893	42.3922	26.6729	37.4912
	773	19.6036	51.011	23.2192	43.0678	23.5817	42.4058	26.7798	37.3416
	778	19.7503	50.6321	23.0769	43.3333	23.5839	42.4018	26.7061	37.4446
	783	19.5506	51.1494	23.2607	42.991	23.5596	42.4455	26.5193	37.7084
	788	19.7259	50.6947	23.35	42.8266	23.5569	42.4503	26.9245	37.1409
	793	19.5226	51.2226	23.2866	42.9431	23.6307	42.3178	27.0486	36.9705
	798	19.813	50.4718	23.2016	43.1004	23.614	42.3478	27.0392	36.9833
	803	19.7598	50.6079	23.4152	42.7072	23.6066	42.361	27.0016	37.0349
	808	19.5568	51.1331	23.4206	42.6975	23.6057	42.3626	27.0427	36.9786
	813	19.9067	50.2344	23.3416	42.8419	23.5941	42.3834	27.146	36.8379
	818	19.6387	50.9198	23.38	42.7716	23.6556	42.2732	27.199	36.7661
	823	19.7134	50.7269	23.6468	42.289	23.5993	42.3742	27.1593	36.8197
	828	19.6416	50.9123	23.3624	42.8039	23.5837	42.4022	27.2331	36.72
	833	19.717	50.7178	23.3686	42.7926	23.6231	42.3315	27.2872	36.6472
	838	19.8252	50.4408	23.5109	42.5335	23.6097	42.3554	27.3697	36.5367
	843	19.8723	50.3214	23.5241	42.5096	23.6452	42.292	27.3495	36.5637
	848	19.9781	50.0547	23.4589	42.6277	23.6625	42.261	27.2087	36.7529
	853	19.8101	50.4793	23.5885	42.3935	23.6304	42.3183	27.2722	36.6674
	858	19.9189	50.2037	23.6267	42.3249	23.6579	42.2691	27.1642	36.8131
	863	19.6391	50.9189	23.5056	42.543	23.5941	42.3834	27.0618	36.9525
	868	19.8971	50.2587	23.491	42.5695	23.5919	42.3874	27.0837	36.9225
	873	20.1	49.7513	23.5961	42.3798	23.6639	42.2585	27.0346	36.9896
	878	19.841	50.4008	23.5679	42.4306	23.6171	42.3422	26.9953	37.0434
	883	20.1996	49.506	23.5532	42.4571	23.6245	42.329	26.9221	37.1442
	888	19.7073	50.7425	23.6372	42.3062	23.6057	42.3626	26.8274	37.2754
	893	20.0031	49.9922	23.6868	42.2175	23.642	42.2975	26.6864	37.4723
	898	19.8786	50.3053	23.5719	42.4234	23.6032	42.3671	26.7644	37.363
	903	20.0374	49.9067	23.5725	42.4222	23.5973	42.3778	26.6428	37.5336
	908	19.9345	50.1644	23.642	42.2975	23.6205	42.3362	26.5887	37.6099
	913	19.8596	50.3535	23.5501	42.4627	23.5993	42.3742	26.51	37.7217
	918	19.7598	50.6079	23.4806	42.5884	23.6335	42.3128	26.5889	37.6097
	923	19.8099	50.4798	23.7597	42.088	23.6514	42.2808	26.509	37.723
	928	19.9969	50.0078	23.7009	42.1924	23.6591	42.2671	26.622	37.563
	933	19.8349	50.4162	23.5717	42.4238	23.6658	42.255	26.8419	37.2551
	938	20.1499	49.628	23.8021	42.0131	23.6389	42.3031	26.9751	37.0713
	943	20.1371	49.6595	23.8481	41.9321	23.6474	42.2879	27.0205	37.0089
	948	19.8005	50.5038	23.7232	42.1529	23.6865	42.2181	27.1308	36.8584
	953	19.9875	50.0312	23.9079	41.8272	23.6965	42.2003	27.2034	36.7602
	959	20.0904	49.775	23.6324	42.3148	23.8608	41.9097	27.3794	36.5238
	964	19.7692	50.5838	23.8861	41.8653	23.7161	42.1655	27.3981	36.4989
	969	20.0094	49.9766	23.7776	42.0564	23.6826	42.2251	27.4408	36.4421
	974	20.284	49.2999	23.6644	42.2576	23.7001	42.1939	27.3864	36.5144
	979	20.0561	49.8602	23.8131	41.9937	23.6939	42.205	27.5148	36.3441
	984	20.1901	49.5292	23.8495	41.9296	23.7274	42.1454	27.6681	36.1427
	989	19.9938	50.0156	23.8064	42.0055	23.7207	42.1573	27.5895	36.2456
	994	20.1341	49.6669	23.9956	41.6742	23.727	42.146	27.6612	36.1518
	999	20.0749	49.8134	23.9782	41.7045	23.6865	42.2181	27.722	36.0724
	1004	19.9221	50.1955	23.9266	41.7945	23.7539	42.0983	27.7307	36.0612
	1009	20.3278	49.1937	23.8885	41.8611	23.6939	42.205	27.6128	36.2151
	1014	20.1433	49.6442	24.0392	41.5987	23.7481	42.1087	27.6082	36.2211
	1019	20.0094	49.9766	24.1451	41.4162	23.7418	42.1198	27.8242	35.94
	1024	20.1218	49.6974	24.0461	41.5867	23.6826	42.2251	27.7141	36.0827
	1029	20.1153	49.7133	24.1469	41.4131	23.7106	42.1752	27.9146	35.8236
	1034	20.2121	49.4753	24.0448	41.589	23.7449	42.1142	27.8761	35.8731
	1039	20.2246	49.4448	24.1843	41.3491	23.7535	42.099	27.8754	35.8739
	1044	20.2838	49.3005	24.3524	41.0637	23.7531	42.0997	27.7733	36.0058
	1049	20.4707	48.8503	24.3097	41.1358	23.7512	42.1032	27.8977	35.8453
	1054	20.3715	49.0881	24.2657	41.2104	23.7722	42.0659	27.9408	35.7899
	1059	20.2896	49.2863	24.5185	40.7855	23.7765	42.0583	27.8117	35.9561
	1064	20.3051	49.2487	24.4192	40.9514	23.7979	42.0204	28.0237	35.6841
	1069	20.3058	49.2471	24.4085	40.9694	23.7706	42.0687	27.9857	35.7326
	1074	20.5708	48.6126	24.5881	40.67	23.791	42.0328	27.8276	35.9356
	1079	20.4426	48.9174	24.6206	40.6163	23.8061	42.006	27.8611	35.8923
	1084	20.6431	48.4422	24.7042	40.4789	23.8222	41.9777	27.848	35.9092
	1089	20.4265	48.956	24.6936	40.4963	23.7855	42.0425	28.1153	35.5679
	1094	20.5763	48.5995	24.6998	40.4861	23.7699	42.0701	27.8638	35.8889
	1099	20.7087	48.2889	24.6997	40.4864	23.7469	42.1108	27.9857	35.7326
	1104	20.3771	49.0748	24.5862	40.6732	23.791	42.0328	27.9813	35.7381
	1109	20.5491	48.6638	24.8255	40.2811	23.7718	42.0666	27.9508	35.7772
	1114	20.4872	48.811	24.8303	40.2734	23.8433	41.9406	28.0293	35.677
	1119	20.7154	48.2733	24.7945	40.3315	23.7812	42.0501	27.9676	35.7557
	1124	20.5086	48.7601	24.7775	40.3593	23.8279	41.9676	27.9795	35.7405
	1129	20.744	48.2068	24.6808	40.5174	23.7948	42.0259	28.1028	35.5836
	1134	20.6963	48.3178	24.7526	40.3998	23.8553	41.9195	28.156	35.5164
	1139	20.5851	48.5788	24.8726	40.2049	23.7968	42.0225	28.2208	35.4348
	1144	20.9417	47.7516	24.6824	40.5146	23.8198	41.9819	28.0778	35.6154
	1149	20.6762	48.3647	25.0156	39.9751	23.8373	41.9511	28.0374	35.6667
	1154	20.9408	47.7536	25.0218	39.9651	23.7905	42.0335	28.173	35.4949
	1159	21.0518	47.5019	24.9347	40.1048	23.7936	42.028	28.1001	35.587
	1164	20.9763	47.6729	25.0358	39.9428	23.8064	42.0055	28.1314	35.5474
	1169	20.8255	48.018	24.8958	40.1674	23.8303	41.9634	28.3074	35.3265
	1174	20.947	47.7394	25.0731	39.8833	23.8416	41.9435	28.2913	35.3465
	1179	21.0375	47.5342	24.9907	40.0149	23.8821	41.8723	28.1645	35.5056
	1184	20.7385	48.2194	25.1883	39.701	23.8241	41.9743	28.3048	35.3297
	1189	21.1931	47.1851	25.2664	39.5782	23.9084	41.8262	28.3889	35.225
	1194	21.1624	47.2537	25.1307	39.792	23.8716	41.8908	28.2565	35.39
	1199	21.2067	47.1548	25.2255	39.6424	23.9052	41.8319	28.1999	35.4611
	1204	21.1073	47.377	25.0994	39.8415	23.8903	41.858	28.0561	35.6429
	1209	21.0859	47.4251	25.1057	39.8316	23.9114	41.821	28.0256	35.6817
	1214	21.1094	47.3723	25.3186	39.4966	23.909	41.8253	28.0212	35.6873
	1219	20.9672	47.6935	25.1806	39.7132	23.9719	41.7155	28.0623	35.635
	1224	21.2582	47.0407	25.3207	39.4934	23.9738	41.7122	27.9776	35.7429
	1229	21.2555	47.0468	25.3192	39.4957	23.9631	41.7307	27.9251	35.8101
	1234	21.2987	46.9513	25.21	39.6669	23.9476	41.7578	28.2382	35.413
	1239	21.1788	47.2169	25.3966	39.3754	23.9539	41.7469	27.9347	35.7978
	1244	21.271	47.0123	25.3035	39.5203	23.9358	41.7784	28.0766	35.6169
	1249	21.2773	46.9985	25.2224	39.6473	23.9557	41.7437	28.0069	35.7055
	1254	21.1994	47.1712	25.3951	39.3776	23.9682	41.7219	27.8596	35.8943
	1259	21.3105	46.9253	25.4933	39.226	23.9856	41.6916	28.085	35.6062
	1264	21.1263	47.3343	25.4002	39.3698	23.9483	41.7567	27.8787	35.8697
	1269	21.4726	46.571	25.4585	39.2796	23.9744	41.7112	27.9108	35.8284
	1274	21.4286	46.6667	25.4678	39.2652	23.9807	41.7002	27.8905	35.8545
	1279	21.3452	46.849	25.4019	39.3672	23.9265	41.7947	27.9271	35.8076
	1284	21.4771	46.5612	25.4339	39.3176	23.9533	41.748	27.916	35.8217
	1289	21.5757	46.3485	25.54	39.1543	24.0112	41.6472	27.9626	35.7621
	1294	21.7484	45.9805	25.3437	39.4575	23.9788	41.7035	28.0779	35.6152
	1299	21.3244	46.8946	25.4155	39.3461	24.0305	41.6137	28.0641	35.6327
	1304	21.3396	46.8613	25.2473	39.6082	23.9838	41.6948	28.0984	35.5893
	1309	21.4219	46.6812	25.4328	39.3194	24.0268	41.6201	28.1289	35.5506
	1315	21.3801	46.7725	25.4528	39.2883	23.957	41.7414	27.99	35.727
	1320	21.4544	46.6105	25.2958	39.5323	23.9694	41.7198	28.0075	35.7047
	1325	21.4972	46.5177	25.5666	39.1135	24.0412	41.5953	27.9502	35.7779
	1330	21.4232	46.6783	25.5794	39.0939	24.0237	41.6256	28.0443	35.6579
	1335	21.5713	46.358	25.3923	39.3821	24.0006	41.6656	28.1515	35.5221
	1340	21.3057	46.9358	25.5248	39.1776	24.0006	41.6656	28.005	35.7079
	1345	21.4054	46.7171	25.4404	39.3076	24.0225	41.6277	28.1611	35.51
	1350	21.4045	46.7192	25.4011	39.3683	23.9838	41.6948	28.0748	35.6192
	1355	21.3746	46.7846	25.664	38.9651	23.9994	41.6677	28.0237	35.6841
	1360	21.3938	46.7425	25.4625	39.2735	23.9838	41.6948	28.086	35.6049
	1365	21.3427	46.8545	25.6858	38.9319	24.0231	41.6267	28.1484	35.526
	1370	21.1468	47.2885	25.7027	38.9064	24.0374	41.6018	28.0523	35.6477
	1375	21.7374	46.0037	25.6871	38.93	24.0788	41.5303	28.0755	35.6183
	1380	21.6859	46.1129	25.6694	38.9569	24.0237	41.6256	28.0187	35.6904
	1385	21.4941	46.5245	25.6285	39.0191	23.975	41.71	28.1429	35.5329
	1390	21.7614	45.9529	25.8193	38.7307	24.0037	41.6602	28.1577	35.5142
	1395	21.6453	46.1993	26.0087	38.4487	24.0474	41.5845	28.0847	35.6066
	1400	22.0362	45.3799	25.8681	38.6577	24.0524	41.5759	28.0866	35.6041
	1405	21.9514	45.5552	26.0866	38.3339	24.0443	41.5898	28.1554	35.5171
	1410	22.0574	45.3362	25.9065	38.6003	24.0025	41.6623	28.2093	35.4493
[truncated: 227 more rows]

## Sheet: Mice I
	KRB-Soaked Sponge							Non-Treated Tissue								1mM EDTA								3mM EDTA								5mM EDTA								10mM EDTA
[truncated: 51 more rows]

[truncated: 6 more sheets: Mice II, Mice III, Mice IV, Mice V, Fig 4c-d (Mice Summary), Fig 4e (Mice VI Capsule)]
